# Supplementary material for: (E)-N′-(5-Bromo-2-hy­droxy­benzyl­idene)-3,5-dihy­droxy­benzohydrazide monohydrate
Source: Acta Crystallogr Sect E Struct Rep Online. 2010 Jul 17;66(Pt 8):o2045. doi: 10.1107/S1600536810027856 (PMC3007438; doi:10.1107/S1600536810027856)
Supplement: Supplementary file 2 [file e-66-o2045-Isup2.hkl]

# 
# h,k,l, Fc-squared, Fo-squared, sigma(Fo-squared) and status flag 
# 
data_I
_shelx_title ' SITIMONIRA in P2(1)/c' 
_shelx_refln_list_code          4 
_shelx_F_calc_maximum      270.17 
_exptl_crystal_F_000       744.00 
_reflns_d_resolution_high  0.8410 
 
loop_ 
 _symmetry_equiv_pos_as_xyz 
 'x, y, z' 
 '-x, y+1/2, -z+1/2' 
 '-x, -y, -z' 
 'x, -y-1/2, z-1/2' 
 
_cell_length_a    13.5685 
_cell_length_b     8.0532 
_cell_length_c    13.2447 
_cell_angle_alpha  90.000 
_cell_angle_beta  100.186 
_cell_angle_gamma  90.000 
 
_shelx_F_squared_multiplier     1.000 
 
loop_ 
 _refln_index_h 
 _refln_index_k 
 _refln_index_l 
 _refln_F_squared_calc 
 _refln_F_squared_meas 
 _refln_F_squared_sigma 
 _refln_observed_status 
   2   0   0     1181.62     1030.67     54.84 o 
   3   0   0    12302.86    10323.56    534.32 o 
   4   0   0     1938.03     1986.81    105.46 o 
   5   0   0       41.68       52.30      6.41 o 
   6   0   0      323.45      304.69     15.82 o 
   7   0   0     5387.92     5263.14    184.55 o 
   8   0   0     2402.62     2499.55     90.65 o 
   9   0   0     4714.87     5111.49    180.43 o 
  10   0   0     2109.67     2270.13     84.02 o 
  11   0   0     3006.85     3256.78    117.65 o 
  12   0   0      335.18      370.49     29.18 o 
  13   0   0     4650.47     5142.94    183.21 o 
  14   0   0      285.82      284.73     30.23 o 
  15   0   0       34.22       28.12     21.79 o 
   1   1   0       27.16        7.81      3.15 o 
   2   1   0      486.70      525.52      9.51 o 
   3   1   0     1363.13     1256.58     32.47 o 
   4   1   0     3901.26     3887.39    157.22 o 
   5   1   0     4641.41     4287.54    125.12 o 
   6   1   0    10371.44     9934.16    284.84 o 
   7   1   0      955.99      959.59     53.38 o 
   8   1   0     1184.41     1228.51     45.17 o 
   9   1   0      170.56      203.76     22.07 o 
  10   1   0      139.92      150.77     10.45 o 
  11   1   0      781.80      811.66     25.55 o 
  12   1   0      128.53      141.71     12.99 o 
  13   1   0     2503.80     2734.61    101.05 o 
  14   1   0      152.71      195.75     15.56 o 
  15   1   0      418.62      469.38     25.46 o 
   0   2   0     7146.15     6783.76    175.63 o 
   1   2   0     1329.24     1327.97     24.43 o 
   2   2   0    72994.44    67202.58   1778.88 o 
   3   2   0     2006.27     1987.70     38.85 o 
   4   2   0      880.08      848.67     19.80 o 
   5   2   0      213.26      219.99     10.89 o 
   6   2   0      439.44      453.89     14.71 o 
   7   2   0     1998.56     1890.49     41.90 o 
   8   2   0     1033.02     1003.24     25.95 o 
   9   2   0     3206.81     3155.06    114.06 o 
  10   2   0      575.92      560.50     38.87 o 
  11   2   0     3777.96     3970.92    321.64 o 
  12   2   0      668.10      724.19     35.02 o 
  13   2   0      107.00      125.53     18.65 o 
  14   2   0        4.91       -3.57     12.01 o 
  15   2   0      267.13      262.09     18.64 o 
   1   3   0     2939.28     3008.27     54.76 o 
   2   3   0        7.06        5.67      2.35 o 
   3   3   0     1842.62     1720.67     34.14 o 
   4   3   0     2545.36     2553.17     50.12 o 
   5   3   0      353.98      370.04     10.28 o 
   6   3   0      304.67      306.01     10.81 o 
   7   3   0      281.03      308.77      8.95 o 
   8   3   0        2.23        1.66      3.44 o 
   9   3   0       76.82       78.14     10.42 o 
  10   3   0       27.80       29.23     11.99 o 
  11   3   0      509.45      498.02     61.87 o 
  12   3   0      237.75      265.94     41.13 o 
  13   3   0      114.30      123.93     22.50 o 
  14   3   0       78.31       96.25     18.14 o 
  15   3   0      625.73      713.33     43.94 o 
   0   4   0      919.71      906.08     25.57 o 
   1   4   0      148.17      140.54      5.07 o 
   2   4   0      122.36      111.82      5.02 o 
   3   4   0        0.08        3.90      3.23 o 
   4   4   0     2971.41     3005.83     59.03 o 
   5   4   0       38.02       37.63      3.14 o 
   6   4   0     1870.87     1856.39     42.73 o 
   7   4   0       64.49       75.18      5.83 o 
   8   4   0      101.61       86.88     21.64 o 
   9   4   0     2196.83     2222.19     79.34 o 
  10   4   0      225.71      277.69     15.98 o 
  11   4   0       11.92       13.25     10.20 o 
  12   4   0        1.88       -1.62     16.87 o 
  13   4   0        1.03        0.86     16.52 o 
  14   4   0       10.50      -16.01     16.01 o 
   1   5   0       39.24       38.54      4.55 o 
   2   5   0      119.77      123.07      6.21 o 
   3   5   0      123.27      128.21     10.76 o 
   4   5   0       18.08       19.39      3.54 o 
   5   5   0      247.61      254.33     16.65 o 
   6   5   0      235.55      259.57     14.88 o 
   7   5   0     1244.29     1202.70     36.89 o 
   8   5   0      192.70      184.98     17.88 o 
   9   5   0      125.14      107.85     13.85 o 
  10   5   0      281.05      253.81     17.07 o 
  11   5   0        1.38        0.05     11.10 o 
  12   5   0       68.50       65.77     13.59 o 
  13   5   0       58.62       39.98     18.31 o 
   0   6   0       21.63       18.75      6.09 o 
   1   6   0      169.98      161.76      8.12 o 
   2   6   0      775.96      771.93     24.53 o 
   3   6   0       26.04       23.26      7.61 o 
   4   6   0      790.00      780.09     21.41 o 
   5   6   0       10.74        2.48      7.24 o 
   6   6   0     2026.10     2005.43     57.31 o 
   7   6   0      551.65      552.89     21.33 o 
   8   6   0       88.57       87.64     10.85 o 
   9   6   0      286.22      271.68     19.13 o 
  10   6   0       59.17       81.80     19.78 o 
  11   6   0      172.87      173.53     33.94 o 
  12   6   0        4.40       -8.19     13.23 o 
   1   7   0        0.52        4.23      6.22 o 
   2   7   0      158.41      165.14     11.03 o 
   3   7   0       83.07       99.47     11.52 o 
   4   7   0      897.45      957.97     30.82 o 
   5   7   0      205.06      208.88     12.89 o 
   6   7   0       10.93       18.76     10.22 o 
   7   7   0      708.85      675.19     25.26 o 
   8   7   0      233.01      217.80     16.44 o 
   9   7   0      100.83       71.30     12.47 o 
  10   7   0      203.22      180.25     15.97 o 
   0   8   0      529.32      565.13     38.67 o 
   1   8   0       55.24       49.48      8.33 o 
   2   8   0      462.32      468.90     20.07 o 
   3   8   0        4.35        7.57     12.80 o 
   4   8   0        2.06        2.46      9.20 o 
   5   8   0      221.27      189.65     13.50 o 
   6   8   0        4.16       27.34     10.78 o 
   7   8   0        5.01       34.78     11.58 o 
   8   8   0      668.55      670.27     53.92 o 
   1   9   0        0.42        5.36     10.26 o 
   2   9   0      243.53      288.80     19.23 o 
   3   9   0        5.71       16.52     10.65 o 
   4   9   0       36.67       31.26     11.36 o 
   5   9   0      237.53      263.44     16.86 o 
 -15   1   1        3.78        3.28     12.08 o 
 -14   1   1      185.41      185.30     15.35 o 
 -13   1   1       19.64       26.62     10.86 o 
 -12   1   1      284.42      272.05     13.47 o 
 -11   1   1       58.59       66.34      8.49 o 
 -10   1   1        0.29        0.66      7.13 o 
  -9   1   1        2.46       -0.34      6.30 o 
  -8   1   1      177.79      192.67     10.79 o 
  -7   1   1     1328.00     1442.05     59.68 o 
  -6   1   1      333.00      423.42     20.31 o 
  -5   1   1      279.49      287.23     11.53 o 
  -4   1   1     6734.98     6657.65    157.30 o 
  -3   1   1    12557.90    12451.04    362.57 o 
  -2   1   1      465.11      448.81     18.47 o 
  -1   1   1      434.12      409.93     10.51 o 
   0   1   1      159.90      139.61      3.98 o 
   1   1   1        4.10        4.49      1.24 o 
   2   1   1      108.89      106.98      3.18 o 
   3   1   1        5.75        2.38      1.39 o 
   4   1   1     2298.19     2226.44     75.63 o 
   5   1   1       20.79       23.51      3.19 o 
   6   1   1       46.29       38.80      4.43 o 
   7   1   1     1524.62     1302.88     76.98 o 
   8   1   1      957.48      884.56     34.50 o 
   9   1   1      123.77      121.90      8.28 o 
  10   1   1      463.78      486.18     17.87 o 
  11   1   1      333.71      345.66     15.02 o 
  12   1   1      278.63      303.37     17.31 o 
  13   1   1       42.39       40.78     11.73 o 
  14   1   1       15.94        5.22     11.35 o 
  15   1   1      257.51      235.15     21.62 o 
 -15   2   1      145.71      137.73     15.54 o 
 -14   2   1       30.28       34.36     12.43 o 
 -13   2   1       32.86       24.61     13.42 o 
 -12   2   1      170.15      162.14     27.07 o 
 -11   2   1     1128.48     1144.45     61.34 o 
 -10   2   1      780.29      757.16     35.29 o 
  -9   2   1     2078.17     1793.44     66.20 o 
  -8   2   1      471.00      469.86     23.58 o 
  -7   2   1     1690.23     1673.30     37.13 o 
  -6   2   1     3846.36     4023.88     82.15 o 
  -5   2   1      369.25      331.19     13.90 o 
  -4   2   1      142.84      161.79     16.26 o 
  -3   2   1     1193.68     1184.76     23.56 o 
  -2   2   1     9796.58     9804.28    214.46 o 
  -1   2   1     9036.31     8856.11    175.25 o 
   0   2   1      122.72      130.55      6.54 o 
   1   2   1     5271.01     5235.86    105.85 o 
   2   2   1    41783.38    41181.39    787.86 o 
   3   2   1     1977.71     2007.62     39.41 o 
   4   2   1       40.71       42.56      2.41 o 
   5   2   1     3019.53     3109.03     63.76 o 
   6   2   1       32.82       34.63      3.57 o 
   7   2   1      182.43      202.93      9.94 o 
   8   2   1      185.67      182.41      7.18 o 
   9   2   1      500.51      472.16     20.09 o 
  10   2   1     2281.27     2088.02     64.62 o 
  11   2   1      394.74      470.75     27.22 o 
  12   2   1      440.15      420.91     21.08 o 
  13   2   1      597.60      557.17     25.49 o 
  14   2   1       77.68       72.02     13.80 o 
  15   2   1      775.74      792.33     59.06 o 
 -15   3   1      195.20      193.66     21.12 o 
 -14   3   1      728.65      756.98     63.27 o 
 -13   3   1       73.58       55.34     15.39 o 
 -12   3   1     1016.61      988.68     82.96 o 
 -11   3   1      441.67      444.77     81.20 o 
 -10   3   1       32.47        4.03     11.11 o 
  -9   3   1      141.26      132.77     13.09 o 
  -8   3   1        3.62        1.07      5.09 o 
  -7   3   1      983.18      936.86     24.98 o 
  -6   3   1     1951.43     1864.67     80.99 o 
  -5   3   1    11412.51    11091.75    292.37 o 
  -4   3   1     1814.37     1559.76     35.63 o 
  -3   3   1     5452.46     5534.56    122.25 o 
  -2   3   1      635.29      643.60     15.70 o 
  -1   3   1     5217.09     4983.32     99.06 o 
   0   3   1        9.70       12.53      2.22 o 
   1   3   1      442.25      435.65     10.24 o 
   2   3   1      615.93      650.09     12.95 o 
   3   3   1      134.55      127.30      4.39 o 
   4   3   1     2347.46     2275.78     44.88 o 
   5   3   1     1010.38      931.28     20.33 o 
   6   3   1     3034.98     2975.01     60.95 o 
   7   3   1     2617.64     2610.48     54.28 o 
   8   3   1     3390.49     3249.43     99.77 o 
   9   3   1     1766.07     1661.38     48.83 o 
  10   3   1      111.98       84.10     10.90 o 
  11   3   1      216.09      190.91     18.10 o 
  12   3   1       74.92       94.85     26.01 o 
  13   3   1      170.01      180.27     23.90 o 
  14   3   1      232.79      239.52     18.61 o 
 -14   4   1       24.34       12.57     16.11 o 
 -13   4   1        0.80        0.98     14.81 o 
 -12   4   1      312.92      310.73     23.61 o 
 -11   4   1      602.73      585.54     31.63 o 
 -10   4   1      468.37      465.61     20.43 o 
  -9   4   1     3367.82     3273.78     90.49 o 
  -8   4   1     1625.67     1645.03     41.88 o 
  -7   4   1     2678.93     2559.03    155.12 o 
  -6   4   1      318.02      323.00     13.79 o 
  -5   4   1      440.73      456.98     13.90 o 
  -4   4   1    10042.91    10443.29    230.94 o 
  -3   4   1     1555.06     1519.14     35.47 o 
  -2   4   1      149.86      161.96      6.33 o 
  -1   4   1     4857.62     4688.42     93.58 o 
   0   4   1     4131.82     3970.08     83.24 o 
   1   4   1     5732.30     5531.26    112.24 o 
   2   4   1     1433.90     1417.57     30.08 o 
   3   4   1     3649.09     3551.40     69.45 o 
   4   4   1     9306.78     9471.15    183.34 o 
   5   4   1      722.84      724.09     16.03 o 
   6   4   1       37.80       42.66      4.56 o 
   7   4   1       28.96       29.05      4.78 o 
   8   4   1     2252.85     2266.59     89.82 o 
   9   4   1      674.82      645.07     33.72 o 
  10   4   1     1001.47      960.76     32.57 o 
  11   4   1      963.36      925.07     32.89 o 
  12   4   1      942.18      931.78     43.14 o 
  13   4   1      370.00      326.03     25.12 o 
  14   4   1      209.55      167.93     26.01 o 
 -13   5   1      545.29      593.01     74.17 o 
 -12   5   1      237.49      282.81     43.24 o 
 -11   5   1        9.62       18.32     11.41 o 
 -10   5   1      756.16      829.99     29.50 o 
  -9   5   1      102.58      127.18     11.61 o 
  -8   5   1      170.32      141.03     40.04 o 
  -7   5   1     1776.29     1668.14     55.15 o 
  -6   5   1      891.15      887.24     30.32 o 
  -5   5   1     2082.16     2006.10     46.41 o 
  -4   5   1      160.15      150.75      8.85 o 
  -3   5   1     3923.23     4006.35    107.65 o 
  -2   5   1      627.56      586.61     16.01 o 
  -1   5   1      881.89      848.90     20.63 o 
   0   5   1      123.67      107.51      5.35 o 
   1   5   1      298.63      273.66      8.66 o 
   2   5   1      705.66      715.57     16.96 o 
   3   5   1      977.31      998.51     21.38 o 
   4   5   1      941.84      970.64     20.92 o 
   5   5   1     1207.43     1211.30     25.62 o 
   6   5   1     5141.59     5154.31    115.21 o 
   7   5   1      612.77      648.47     25.46 o 
   8   5   1      359.24      355.33     16.91 o 
   9   5   1      910.51      884.73     31.08 o 
  10   5   1       12.35       11.92     12.92 o 
  11   5   1       25.48       24.65     21.22 o 
  12   5   1       27.41       14.95     12.94 o 
  13   5   1      123.09      123.88     20.78 o 
 -12   6   1       73.13       73.06     16.42 o 
 -11   6   1       84.15       96.36     13.68 o 
 -10   6   1      197.56      223.60     15.79 o 
  -9   6   1      517.99      484.57     29.87 o 
  -8   6   1       73.95       96.54     10.91 o 
  -7   6   1     1899.80     1936.02     55.97 o 
  -6   6   1     2010.52     2005.73     57.48 o 
  -5   6   1       64.77       69.00      8.50 o 
  -4   6   1      368.99      394.23     21.42 o 
  -3   6   1      184.20      167.81      9.87 o 
  -2   6   1       58.10       62.64      7.12 o 
  -1   6   1      756.74      718.17     22.79 o 
   0   6   1     1010.14     1021.47     19.54 o 
   1   6   1     1389.20     1366.02     29.99 o 
   2   6   1      777.46      745.85     19.83 o 
   3   6   1      835.45      819.17     18.77 o 
   4   6   1      401.10      384.21     11.11 o 
   5   6   1        1.33        9.06      7.63 o 
   6   6   1      200.19      152.90     11.35 o 
   7   6   1      638.27      587.76     22.87 o 
   8   6   1      703.73      768.30     28.01 o 
   9   6   1       64.61       91.85     13.15 o 
  10   6   1      586.74      620.84     45.56 o 
  11   6   1      174.64      207.57     23.33 o 
  12   6   1      204.18      203.01     17.83 o 
 -10   7   1       22.26       28.05     17.71 o 
  -9   7   1      145.88      100.78     12.89 o 
  -8   7   1       35.61       54.51     11.07 o 
  -7   7   1        1.57        2.57      9.64 o 
  -6   7   1        5.08       17.06      9.22 o 
  -5   7   1      360.34      370.46     16.90 o 
  -4   7   1       63.90       67.03      9.12 o 
  -3   7   1      290.16      291.45     13.83 o 
  -2   7   1       56.57       63.30      9.60 o 
  -1   7   1      260.25      235.39     10.49 o 
   0   7   1       69.40       64.32      6.48 o 
   1   7   1       11.73       13.29      6.25 o 
   2   7   1        0.77       -7.39      7.39 o 
   3   7   1       88.06       99.43      7.13 o 
   4   7   1     1495.73     1560.14     46.08 o 
   5   7   1      357.88      363.83     19.64 o 
   6   7   1      171.17      178.64     13.01 o 
   7   7   1      116.91      126.05     17.85 o 
   8   7   1      128.91      137.79     13.23 o 
   9   7   1       95.79       64.93     12.51 o 
  10   7   1        3.65        1.66     14.85 o 
  -8   8   1      317.47      303.60     20.52 o 
  -7   8   1       11.72       16.05     10.91 o 
  -6   8   1       37.70       39.74     10.92 o 
  -5   8   1      204.24      235.76     14.65 o 
  -4   8   1        6.41       16.06      9.72 o 
  -3   8   1        1.43        8.96      9.08 o 
  -2   8   1       11.35       10.21      7.62 o 
  -1   8   1       41.76       35.39      7.80 o 
   0   8   1       15.41        9.99      8.91 o 
   1   8   1       14.28       20.04      9.13 o 
   2   8   1      307.34      300.18     15.69 o 
   3   8   1        0.31        3.66     10.07 o 
   4   8   1       40.90       39.38     10.18 o 
   5   8   1      478.00      466.67     20.73 o 
   6   8   1       38.96       43.68     11.33 o 
   7   8   1       79.05       97.10     12.89 o 
   8   8   1       81.20       34.98     12.55 o 
  -5   9   1       35.88       49.81     12.24 o 
  -4   9   1       32.33       32.06     11.13 o 
  -3   9   1       14.64        8.32      9.36 o 
  -2   9   1      103.48      100.46     10.33 o 
  -1   9   1        2.46        0.96     10.28 o 
   0   9   1        7.72        3.52     21.79 o 
   1   9   1        2.67        2.28     11.23 o 
   2   9   1      379.36      388.74     16.25 o 
   3   9   1       36.74       31.13     11.39 o 
   4   9   1        0.96       -6.54     10.76 o 
   5   9   1        1.11        0.08     11.44 o 
 -16   0   2      744.22      821.16     55.54 o 
 -15   0   2      548.34      643.41     34.26 o 
 -14   0   2       37.84       47.68     14.01 o 
 -13   0   2      986.40      981.38     42.72 o 
 -12   0   2      119.90      157.97     17.93 o 
 -11   0   2       13.27       11.82     10.61 o 
 -10   0   2     2312.51     2495.36     91.14 o 
  -9   0   2      545.64      437.14     22.85 o 
  -8   0   2     3222.04     2761.57    149.05 o 
  -7   0   2     9071.27     8783.88    458.39 o 
  -6   0   2     2943.64     2946.47    156.78 o 
  -5   0   2    10994.76    11113.37    351.82 o 
  -4   0   2    12603.56    12512.17    395.23 o 
  -3   0   2      149.31      166.64      6.89 o 
  -2   0   2        0.11       -2.81      2.81 o 
  -1   0   2      707.96      651.64     19.13 o 
   0   0   2     4610.91     4764.52     98.63 o 
   1   0   2    10471.78    10561.19    483.70 o 
   2   0   2     7566.31     7969.67    209.54 o 
   3   0   2    11823.70    11779.71    310.02 o 
   4   0   2    10109.59    10687.82    368.22 o 
   5   0   2     1823.83     1672.04     84.37 o 
   6   0   2     4460.08     4528.03    158.62 o 
   7   0   2      293.76      291.77     16.11 o 
   8   0   2      232.06      240.07     15.39 o 
   9   0   2      460.73      432.33     38.32 o 
  10   0   2      248.56      236.90     16.60 o 
  11   0   2     3115.02     3246.53    117.65 o 
  12   0   2     2477.43     2684.00    105.46 o 
  13   0   2      688.13      734.69     50.62 o 
  14   0   2      236.38      326.21     32.34 o 
  15   0   2     1275.86     1334.39     76.63 o 
 -16   1   2       20.53       35.02     13.30 o 
 -15   1   2      417.14      429.33     32.69 o 
 -14   1   2      249.94      276.06     17.69 o 
 -13   1   2     1416.03     1528.46     42.96 o 
 -12   1   2     1505.08     1598.83     54.80 o 
 -11   1   2     1594.26     1610.05     51.29 o 
 -10   1   2     3178.36     3224.56    213.18 o 
  -9   1   2     1126.21     1102.23     51.07 o 
  -8   1   2      365.80      464.81     23.01 o 
  -7   1   2      498.14      502.58     18.86 o 
  -6   1   2     9674.17    10080.01    290.85 o 
  -5   1   2      344.81      356.04     10.57 o 
  -4   1   2    11927.73    11572.13    250.26 o 
  -3   1   2    13019.27    13144.26    251.14 o 
  -2   1   2    30061.16    27423.50    687.95 o 
  -1   1   2    11097.53    11040.32    183.07 o 
   0   1   2     6334.70     6629.63    145.35 o 
   1   1   2      350.12      372.19     10.84 o 
   2   1   2     4643.00     4854.40    103.10 o 
   3   1   2     4315.58     4399.60     96.97 o 
   4   1   2        9.95        8.74      2.71 o 
   5   1   2     7431.02     7816.82    183.79 o 
   6   1   2     5956.25     5816.32    122.66 o 
   7   1   2     5311.95     5138.53    131.21 o 
   8   1   2     3105.36     2857.54    116.19 o 
   9   1   2     4950.89     4630.78    157.03 o 
  10   1   2     1929.92     1909.51     52.47 o 
  11   1   2     1982.58     2053.64     62.46 o 
  12   1   2       95.38      107.49     12.42 o 
  13   1   2       72.65       65.91     12.39 o 
  14   1   2      395.67      375.77     25.10 o 
  15   1   2      217.80      232.73     21.62 o 
 -15   2   2      510.74      555.96     25.96 o 
 -14   2   2      341.11      359.76     24.60 o 
 -13   2   2      300.06      323.59     22.12 o 
 -12   2   2      410.51      427.95     20.60 o 
 -11   2   2      466.84      453.54     24.71 o 
 -10   2   2      648.94      662.10     25.98 o 
  -9   2   2      813.55      818.25     50.68 o 
  -8   2   2     1320.44     1330.33     63.84 o 
  -7   2   2     3664.39     3547.37    104.09 o 
  -6   2   2     1972.39     1774.31     44.09 o 
  -5   2   2     2682.61     2646.69     65.65 o 
  -4   2   2     2557.33     2391.09     53.73 o 
  -3   2   2      919.31      908.94     21.16 o 
  -2   2   2     7607.45     7840.25    239.02 o 
  -1   2   2      729.06      711.96     16.61 o 
   0   2   2     3332.10     3310.90     86.34 o 
   1   2   2     2334.15     2281.77     41.88 o 
   2   2   2      335.43      298.31      6.53 o 
   3   2   2     6690.01     6568.98    126.69 o 
   4   2   2     2727.67     2855.17     63.78 o 
   5   2   2      799.31      724.29     20.35 o 
   6   2   2     1245.27     1325.59     28.65 o 
   7   2   2       94.62       89.10      4.77 o 
   8   2   2      302.97      296.70     17.30 o 
   9   2   2     1986.52     1854.56     43.80 o 
  10   2   2      828.15      758.39     25.67 o 
  11   2   2      165.15      120.88     12.44 o 
  12   2   2      541.09      574.40     24.89 o 
  13   2   2      985.58     1048.34     43.56 o 
  14   2   2      262.90      282.89     24.26 o 
  15   2   2       21.15       41.83     17.40 o 
 -15   3   2        1.87        3.38     15.61 o 
 -14   3   2       84.78      101.16     28.12 o 
 -13   3   2      234.25      239.04     36.21 o 
 -12   3   2      215.52      254.32     20.39 o 
 -11   3   2      539.72      572.07     29.63 o 
 -10   3   2       34.95       35.42      8.17 o 
  -9   3   2      232.52      196.22     14.43 o 
  -8   3   2      942.80      987.31     27.12 o 
  -7   3   2      129.30      116.78      6.73 o 
  -6   3   2     1105.08     1081.65     31.62 o 
  -5   3   2       94.82       90.64      5.18 o 
  -4   3   2    13706.13    13752.43    374.62 o 
  -3   3   2     1005.17     1018.12     24.08 o 
  -2   3   2      765.66      845.29     20.04 o 
  -1   3   2     5197.12     5156.94    102.43 o 
   0   3   2     4375.56     4491.01    102.31 o 
   1   3   2       82.11       90.33      3.35 o 
   2   3   2     1196.92     1237.62     23.43 o 
   3   3   2     2434.47     2512.50     49.31 o 
   4   3   2      519.83      541.41     12.16 o 
   5   3   2      790.37      818.83     20.31 o 
   6   3   2      719.08      739.34     19.05 o 
   7   3   2     1873.57     2005.62     46.31 o 
   8   3   2     2696.86     2755.78     78.14 o 
   9   3   2     1847.24     1880.36     63.41 o 
  10   3   2        2.08       -8.77      8.77 o 
  11   3   2      114.69      102.43     16.38 o 
  12   3   2      109.51       86.77     13.31 o 
  13   3   2       42.59       26.02     12.69 o 
  14   3   2       10.78        2.82     13.06 o 
 -14   4   2      156.37      184.29     21.59 o 
 -13   4   2      360.76      370.86     58.70 o 
 -12   4   2      100.51       80.73     16.52 o 
 -11   4   2      110.19       99.97     15.20 o 
 -10   4   2      162.13      176.92     16.71 o 
  -9   4   2        5.78        7.41      8.16 o 
  -8   4   2       48.50       52.66      6.33 o 
  -7   4   2      154.79      149.27      9.33 o 
  -6   4   2      165.47      148.06     11.37 o 
  -5   4   2       37.09       29.43      4.75 o 
  -4   4   2     1314.73     1254.86     29.80 o 
  -3   4   2       43.76       41.30      4.08 o 
  -2   4   2      290.35      303.80      9.29 o 
  -1   4   2      285.91      289.73      7.85 o 
   0   4   2        6.62        9.71      2.72 o 
   1   4   2        7.85        7.52      2.91 o 
   2   4   2      857.18      866.83     17.22 o 
   3   4   2       38.89       54.19      7.61 o 
   4   4   2     2274.85     2353.15     46.83 o 
   5   4   2      647.63      678.67     15.41 o 
   6   4   2        5.13       16.82      5.78 o 
   7   4   2     1095.24     1108.78     27.49 o 
   8   4   2       69.91       63.76      9.15 o 
   9   4   2      114.54      101.85     19.53 o 
  10   4   2       90.52      102.39     17.79 o 
  11   4   2       71.78       82.15     12.53 o 
  12   4   2       49.36       54.59     16.60 o 
  13   4   2        3.17       -8.24     15.65 o 
 -13   5   2       37.17       20.94     16.32 o 
 -12   5   2      134.10      111.21     17.57 o 
 -11   5   2        1.57      -10.22     10.63 o 
 -10   5   2       12.59       11.81     10.64 o 
  -9   5   2        8.28       11.05      8.90 o 
  -8   5   2       44.25       35.61      8.21 o 
  -7   5   2        0.92       -2.20      7.81 o 
  -6   5   2        7.59       12.91      6.47 o 
  -5   5   2      229.39      246.45     11.71 o 
  -4   5   2      549.90      557.40     15.71 o 
  -3   5   2       30.89       21.99      4.61 o 
  -2   5   2       56.25       87.71      5.56 o 
  -1   5   2        4.94       12.31      3.79 o 
   0   5   2      582.69      608.84     16.33 o 
   1   5   2      235.61      252.34      8.42 o 
   2   5   2        7.83        4.82      3.19 o 
   3   5   2      145.43      133.83      7.20 o 
   4   5   2        0.48        0.75      3.74 o 
   5   5   2       78.95       92.77      5.28 o 
   6   5   2      766.95      783.40     18.05 o 
   7   5   2      123.81      140.53     11.04 o 
   8   5   2       92.87       61.67      9.95 o 
   9   5   2       46.29       28.32     10.13 o 
  10   5   2      244.03      233.93     15.62 o 
  11   5   2        9.06        5.95     11.77 o 
  12   5   2       73.22       76.81     14.83 o 
  13   5   2      139.73      114.30     24.26 o 
 -12   6   2      148.50      158.84     20.60 o 
 -11   6   2      110.02      111.71     14.08 o 
 -10   6   2      353.68      364.18     28.34 o 
  -9   6   2      119.13      145.87     18.31 o 
  -8   6   2       49.18       59.19     10.05 o 
  -7   6   2      141.36      150.24     11.09 o 
  -6   6   2        3.09       12.23      7.65 o 
  -5   6   2      301.30      309.56     14.36 o 
  -4   6   2       59.94       62.80      7.84 o 
  -3   6   2      134.82      160.10      8.22 o 
  -2   6   2        1.16        1.50      4.90 o 
  -1   6   2      148.33      154.92      6.93 o 
   0   6   2        3.86        9.82      4.54 o 
   1   6   2     1234.54     1219.23     27.52 o 
   2   6   2      711.20      723.74     16.02 o 
   3   6   2       87.76       86.76      6.79 o 
   4   6   2      355.21      328.39     13.15 o 
   5   6   2      230.14      236.10      8.71 o 
   6   6   2     1896.66     1813.53     52.93 o 
   7   6   2      450.95      478.36     20.95 o 
   8   6   2       21.68       35.89     10.22 o 
   9   6   2       88.01       86.34     12.17 o 
  10   6   2       10.70       -6.32     11.53 o 
  11   6   2        1.08        6.55     15.03 o 
 -11   7   2      188.58      225.19     17.81 o 
 -10   7   2        7.71       16.55     14.82 o 
  -9   7   2      176.58      203.94     18.57 o 
  -8   7   2      100.74      112.01     12.17 o 
  -7   7   2        2.30        0.31      9.11 o 
  -6   7   2      382.37      339.89     16.24 o 
  -5   7   2       82.00       92.97     16.61 o 
  -4   7   2      590.29      569.87     33.05 o 
  -3   7   2      156.37      183.87     11.23 o 
  -2   7   2      368.95      384.67     16.20 o 
  -1   7   2      311.48      335.61     11.43 o 
   0   7   2      157.52      166.62     10.90 o 
   1   7   2       31.09       30.99      5.37 o 
   2   7   2       89.79       83.33      6.57 o 
   3   7   2       42.20       32.21      5.85 o 
   4   7   2      122.91      107.40     12.55 o 
   5   7   2        1.18        9.81      9.60 o 
   6   7   2       38.19       34.22      9.88 o 
   7   7   2      316.25      320.88     17.08 o 
   8   7   2      347.15      327.58     20.37 o 
   9   7   2       36.86       12.44     12.24 o 
  10   7   2      168.92      191.70     16.88 o 
  -8   8   2       37.93       62.29     12.17 o 
  -7   8   2      110.05      131.89     13.19 o 
  -6   8   2        6.29       16.55     10.29 o 
  -5   8   2      311.59      342.73     29.58 o 
  -4   8   2        8.95        5.37      9.55 o 
  -3   8   2       54.36       62.49      9.68 o 
  -2   8   2        6.44        8.09      7.62 o 
  -1   8   2      126.80      134.46     11.07 o 
   0   8   2        1.45        8.57      7.49 o 
   1   8   2      422.02      446.18     18.36 o 
   2   8   2      167.49      178.13      9.13 o 
   3   8   2      505.70      456.63     20.03 o 
   4   8   2      522.16      506.42     23.15 o 
   5   8   2      115.93      131.22     13.29 o 
   6   8   2      177.71      159.91     20.79 o 
   7   8   2        5.55        3.31     11.29 o 
   8   8   2      136.86      108.22     25.01 o 
  -5   9   2       17.45       16.42     14.51 o 
  -4   9   2       72.76       74.39     11.95 o 
  -3   9   2      166.99      156.84     12.48 o 
  -2   9   2      325.49      353.55     25.17 o 
  -1   9   2       18.33       27.56     13.31 o 
   0   9   2       35.27       55.16     13.11 o 
   1   9   2       70.28       94.53     12.04 o 
   2   9   2       36.74       33.69     10.94 o 
   3   9   2        9.41        5.98     23.55 o 
   4   9   2        4.25        0.64     11.41 o 
 -16   1   3       32.45       36.86     13.69 o 
 -15   1   3        7.45       11.20     12.06 o 
 -14   1   3       11.93        5.00      9.29 o 
 -13   1   3      297.93      317.39     15.42 o 
 -12   1   3      169.27      169.10     14.99 o 
 -11   1   3      258.39      251.48     24.14 o 
 -10   1   3      100.73      100.06      9.61 o 
  -9   1   3      199.08      169.48     21.06 o 
  -8   1   3     5241.13     5252.80    152.89 o 
  -7   1   3        1.02       -3.65      3.76 o 
  -6   1   3     4590.22     5035.88    101.85 o 
  -5   1   3        1.01        2.08      1.66 o 
  -4   1   3      296.98      329.84      7.72 o 
  -3   1   3     2075.08     2127.13     41.29 o 
  -2   1   3       66.73       59.04      2.45 o 
  -1   1   3     3281.30     3465.27     67.03 o 
   0   1   3     3800.94     3760.66     64.61 o 
   1   1   3       16.63       14.66      1.68 o 
   2   1   3      465.19      472.93     10.09 o 
   3   1   3     2067.52     2050.05     41.42 o 
   4   1   3      686.21      705.62     15.72 o 
   5   1   3     1603.52     1851.61     35.68 o 
   6   1   3      275.04      337.19     10.41 o 
   7   1   3     2114.23     2227.60     48.91 o 
   8   1   3     1623.93     1587.51     41.84 o 
   9   1   3       10.82       14.43      5.91 o 
  10   1   3        5.29        6.78     11.38 o 
  11   1   3       72.37       42.57     21.63 o 
  12   1   3      721.30      746.26     38.02 o 
  13   1   3      261.70      258.74     21.62 o 
  14   1   3        0.70       16.21     14.66 o 
 -15   2   3       83.33       64.31     13.75 o 
 -14   2   3      597.37      616.97     33.06 o 
 -13   2   3       35.89       30.05     13.17 o 
 -12   2   3       62.80       48.40      9.92 o 
 -11   2   3      195.93      178.17     12.47 o 
 -10   2   3       85.03       71.50      9.00 o 
  -9   2   3      457.75      438.63     20.73 o 
  -8   2   3      281.17      254.95     12.85 o 
  -7   2   3     1187.12     1096.01     28.43 o 
  -6   2   3     1580.61     1447.17     40.33 o 
  -5   2   3     3532.82     3611.46     95.74 o 
  -4   2   3      195.38      193.61      5.44 o 
  -3   2   3     7028.49     7061.94    134.39 o 
  -2   2   3        8.37        4.63      1.74 o 
  -1   2   3     1228.37     1229.85     22.56 o 
   0   2   3      378.93      377.98      8.65 o 
   1   2   3     2625.39     2438.54     49.66 o 
   2   2   3     2900.89     2837.14     51.62 o 
   3   2   3     3445.36     3528.08     68.77 o 
   4   2   3      427.75      380.04     10.63 o 
   5   2   3     5402.28     5488.57    121.43 o 
   6   2   3     1742.69     1647.16     38.47 o 
   7   2   3       69.08       48.24      5.33 o 
   8   2   3      782.70      807.02     19.70 o 
   9   2   3      168.20      166.06      8.23 o 
  10   2   3        0.03       -3.34      6.67 o 
  11   2   3      447.89      400.89     24.15 o 
  12   2   3      130.98      123.39     13.64 o 
  13   2   3      280.59      238.94     17.28 o 
  14   2   3      488.77      470.07     23.93 o 
 -15   3   3       60.95       39.71     16.88 o 
 -14   3   3       43.27       24.61     14.91 o 
 -13   3   3      437.00      465.71     45.35 o 
 -12   3   3      162.23      168.06     30.58 o 
 -11   3   3     1402.73     1373.35     80.63 o 
 -10   3   3     3605.73     3688.30    145.02 o 
  -9   3   3      760.81      772.12     36.83 o 
  -8   3   3     1260.32     1271.42     64.87 o 
  -7   3   3      194.94      174.29      8.09 o 
  -6   3   3      634.74      640.17     17.31 o 
  -5   3   3      346.27      292.66     11.57 o 
  -4   3   3     3768.25     3845.75     85.24 o 
  -3   3   3     4262.14     4184.30    118.49 o 
  -2   3   3      988.26      880.41     21.72 o 
  -1   3   3     5709.63     5814.07    115.48 o 
   0   3   3     6316.49     6147.26    119.40 o 
   1   3   3     3569.24     3657.66     71.70 o 
   2   3   3      388.15      350.25      8.06 o 
   3   3   3     4708.85     4964.32     96.49 o 
   4   3   3      299.49      350.78     11.89 o 
   5   3   3       42.13       40.85      4.56 o 
   6   3   3     1613.33     1583.27     37.26 o 
   7   3   3      274.27      265.40     10.66 o 
   8   3   3      429.54      405.97     13.90 o 
   9   3   3      878.99      845.34     24.07 o 
  10   3   3     2731.88     2432.33    109.25 o 
  11   3   3      739.74      622.58     29.75 o 
  12   3   3      479.05      458.94     30.69 o 
  13   3   3      171.48      144.74     15.90 o 
  14   3   3      196.96      192.91     17.71 o 
 -14   4   3      417.25      413.54     59.41 o 
 -13   4   3       20.04       13.89     14.61 o 
 -12   4   3      342.58      373.90     24.30 o 
 -11   4   3        5.94        7.95     11.65 o 
 -10   4   3      376.98      331.96     21.45 o 
  -9   4   3      521.58      500.03     17.26 o 
  -8   4   3      822.61      813.26     26.84 o 
  -7   4   3     2242.35     2236.60     62.42 o 
  -6   4   3      827.07      765.52     28.24 o 
  -5   4   3     3761.67     3531.11     90.30 o 
  -4   4   3      498.89      426.93     12.34 o 
  -3   4   3     3617.77     3776.99     84.48 o 
  -2   4   3       24.02       20.33      3.36 o 
  -1   4   3      842.01      893.99     19.48 o 
   0   4   3     1289.38     1270.06     33.69 o 
   1   4   3      428.57      424.90      9.81 o 
   2   4   3      790.86      740.02     15.21 o 
   3   4   3     7564.89     7555.14    137.24 o 
   4   4   3     2397.70     2221.76     44.47 o 
   5   4   3     2429.13     2388.11     47.94 o 
   6   4   3     1571.78     1525.46     36.42 o 
   7   4   3     1364.00     1311.06     32.13 o 
   8   4   3      353.71      347.25     14.11 o 
   9   4   3      708.17      737.30     44.62 o 
  10   4   3       17.00        1.32     10.00 o 
  11   4   3      240.32      241.92     16.55 o 
  12   4   3      443.20      439.06     22.48 o 
  13   4   3      162.75      141.74     16.98 o 
 -13   5   3      186.40      185.16     56.60 o 
 -12   5   3      701.59      741.72     49.92 o 
 -11   5   3      448.12      457.28     27.36 o 
 -10   5   3      433.33      500.21     21.94 o 
  -9   5   3      876.53      910.52     30.61 o 
  -8   5   3      840.49      906.29     29.79 o 
  -7   5   3      280.59      305.62     20.67 o 
  -6   5   3      723.01      755.78     20.60 o 
  -5   5   3      284.95      265.89     10.19 o 
  -4   5   3      244.63      232.45      9.22 o 
  -3   5   3      648.98      607.45     16.31 o 
  -2   5   3     6808.90     6981.96    154.71 o 
  -1   5   3     2288.29     2301.38     47.38 o 
   0   5   3       54.30       50.75      5.11 o 
   1   5   3     5624.88     5698.06    111.08 o 
   2   5   3     1954.82     1957.59     37.16 o 
   3   5   3       81.66       77.96      4.34 o 
   4   5   3       57.56       51.65      4.75 o 
   5   5   3        1.17        7.14      4.42 o 
   6   5   3       65.73       79.96      5.81 o 
   7   5   3       11.69       18.52      8.54 o 
   8   5   3     1526.14     1576.82     47.58 o 
   9   5   3     1216.81     1244.35     39.95 o 
  10   5   3      642.87      646.77     51.05 o 
  11   5   3      502.65      478.96     34.34 o 
  12   5   3      492.64      445.40     38.20 o 
 -12   6   3      160.33      214.68     39.02 o 
 -11   6   3       27.92       24.15     11.93 o 
 -10   6   3       15.42       28.16     11.09 o 
  -9   6   3      163.17      137.98     12.39 o 
  -8   6   3      523.46      464.24     19.22 o 
  -7   6   3      574.66      552.56     24.20 o 
  -6   6   3       88.91       89.59      8.97 o 
  -5   6   3     1062.35     1109.86     28.05 o 
  -4   6   3      321.84      332.68     12.42 o 
  -3   6   3      422.34      403.80     13.19 o 
  -2   6   3      157.13      151.22      7.66 o 
  -1   6   3      179.20      225.13      8.15 o 
   0   6   3       70.82       73.30      5.54 o 
   1   6   3      217.88      219.71      8.13 o 
   2   6   3      637.29      618.40     14.22 o 
   3   6   3      725.26      745.34     17.84 o 
   4   6   3      912.23      928.63     21.09 o 
   5   6   3     1448.21     1395.52     29.90 o 
   6   6   3      121.39      134.90     11.33 o 
   7   6   3       26.55       27.53      9.59 o 
   8   6   3      115.71       86.55     11.45 o 
   9   6   3      151.83      200.78     18.46 o 
  10   6   3       44.67       46.27     13.00 o 
  11   6   3      440.67      487.83     56.53 o 
 -10   7   3      117.55      119.27     20.66 o 
  -9   7   3      148.30      172.25     14.15 o 
  -8   7   3      186.39      241.34     24.24 o 
  -7   7   3       55.72       65.23     10.35 o 
  -6   7   3        4.14       21.23      8.75 o 
  -5   7   3      108.07      127.65     10.49 o 
  -4   7   3       54.81       54.89      9.25 o 
  -3   7   3      118.79      108.34      8.00 o 
  -2   7   3       12.79        7.25      6.03 o 
  -1   7   3      590.99      597.51     15.79 o 
   0   7   3     1521.82     1552.17     33.87 o 
   1   7   3       86.86       94.73      6.16 o 
   2   7   3       34.47       31.47      6.59 o 
   3   7   3       64.21       79.36      8.64 o 
   4   7   3      139.19      131.75      9.10 o 
   5   7   3        2.89        6.23      9.34 o 
   6   7   3      241.55      272.20     20.19 o 
   7   7   3      349.78      409.09     20.03 o 
   8   7   3       93.55      113.89     13.18 o 
   9   7   3      101.66      121.24     14.21 o 
  -8   8   3       86.81       51.32     29.53 o 
  -7   8   3       59.33       66.89     18.63 o 
  -6   8   3      175.32      169.87     14.69 o 
  -5   8   3       30.91       23.17      9.69 o 
  -4   8   3       26.50       12.71      9.04 o 
  -3   8   3       20.49       34.00      8.95 o 
  -2   8   3        8.94        9.21      7.48 o 
  -1   8   3        8.12       17.34      7.59 o 
   0   8   3      151.31      158.17     21.10 o 
   1   8   3        1.57        4.27      6.41 o 
   2   8   3      179.98      194.44     10.40 o 
   3   8   3       22.64       33.76     12.17 o 
   4   8   3        3.03        4.77     10.81 o 
   5   8   3       60.88       40.96     11.89 o 
   6   8   3       42.61       53.24     11.83 o 
   7   8   3        6.10       10.58     11.91 o 
  -5   9   3       23.30       59.06     25.31 o 
  -4   9   3       21.12       21.09     22.50 o 
  -3   9   3        0.81      -13.66     13.66 o 
  -2   9   3        0.79       -3.52     18.98 o 
  -1   9   3        0.30      -10.55     18.28 o 
   0   9   3        0.50       -3.87     14.06 o 
   1   9   3       18.87        7.93     13.66 o 
   2   9   3      281.61      253.79     26.72 o 
   3   9   3       30.08       29.27     14.16 o 
 -16   0   4      344.52      390.08     41.83 o 
 -15   0   4      482.95      494.75     35.86 o 
 -14   0   4     2037.70     2122.72     81.31 o 
 -13   0   4     1306.23     1248.37     51.86 o 
 -12   0   4     1134.07     1001.27     85.77 o 
 -11   0   4     1129.07     1085.40     81.55 o 
 -10   0   4       88.11       93.51     16.17 o 
  -9   0   4      171.87      270.67     25.31 o 
  -8   0   4     2300.49     2473.76     79.97 o 
  -7   0   4      175.03      169.49      9.75 o 
  -6   0   4     3088.83     3184.78    102.11 o 
  -5   0   4     6540.20     6524.18    161.81 o 
  -4   0   4    22405.22    21802.96    681.75 o 
  -3   0   4      222.71      248.38     34.10 o 
  -2   0   4     6199.14     6694.33    189.39 o 
  -1   0   4    18460.73    18894.89    454.41 o 
   0   0   4      982.07     1099.58     23.63 o 
   1   0   4        7.81       10.30      2.14 o 
   2   0   4     2285.76     2303.51     70.57 o 
   3   0   4     7669.30     7729.23    236.61 o 
   4   0   4     7630.03     8175.05    257.67 o 
   5   0   4    18818.11    20077.65    922.40 o 
   6   0   4      968.57      798.20     31.54 o 
   7   0   4     6226.04     6207.57    250.99 o 
   8   0   4     2478.32     2274.88     83.30 o 
   9   0   4      313.04      262.77     30.23 o 
  10   0   4      224.97      191.31     15.20 o 
  11   0   4       11.84       32.34     18.28 o 
  12   0   4      145.78      164.51     24.61 o 
  13   0   4      829.52      806.40     52.03 o 
  14   0   4      328.06      336.06     34.45 o 
 -15   1   4      125.98      137.38     14.95 o 
 -14   1   4      124.72      118.72     11.78 o 
 -13   1   4       16.91       26.17     10.13 o 
 -12   1   4      214.88      195.02     14.65 o 
 -11   1   4     1289.15     1295.56     42.75 o 
 -10   1   4     2005.39     1942.64    109.17 o 
  -9   1   4     1914.78     1912.06     81.58 o 
  -8   1   4     6307.04     6244.46    146.31 o 
  -7   1   4     2385.45     2217.67     41.17 o 
  -6   1   4     4638.77     4858.43     87.93 o 
  -5   1   4      877.70      876.61     19.62 o 
  -4   1   4      613.37      712.22     16.33 o 
  -3   1   4     4498.17     4447.58     83.60 o 
  -2   1   4     1015.46     1036.65     23.01 o 
  -1   1   4    16667.50    16479.29    359.33 o 
   0   1   4     5062.99     4995.10     94.82 o 
   1   1   4     4522.49     4705.53     89.62 o 
   2   1   4    16981.40    17471.97    329.64 o 
   3   1   4       38.20       40.34      3.30 o 
   4   1   4     2805.57     2867.91     58.04 o 
   5   1   4     2057.50     2339.53     47.85 o 
   6   1   4       19.72       11.56      4.03 o 
   7   1   4       22.03       32.63      5.93 o 
   8   1   4      560.16      555.68     15.50 o 
   9   1   4     2757.07     2664.04     57.99 o 
  10   1   4      793.54      741.60     37.11 o 
  11   1   4      720.53      726.36     23.41 o 
  12   1   4      812.65      801.18     38.16 o 
  13   1   4      334.96      330.03     27.42 o 
  14   1   4      173.20      146.98     19.13 o 
 -15   2   4      152.46      210.17     20.86 o 
 -14   2   4      613.07      691.38     35.42 o 
 -13   2   4      612.09      660.85     31.82 o 
 -12   2   4      686.25      592.30     29.57 o 
 -11   2   4      463.42      413.48     19.84 o 
 -10   2   4        4.73        5.38      7.49 o 
  -9   2   4      200.40      206.14     23.07 o 
  -8   2   4      204.55      221.50      7.20 o 
  -7   2   4     2017.68     2097.64     43.85 o 
  -6   2   4     3640.15     3624.34     79.63 o 
  -5   2   4       95.75       77.22      3.82 o 
  -4   2   4     5099.29     5214.76    113.99 o 
  -3   2   4     4224.96     4101.03     89.97 o 
  -2   2   4     6248.68     6279.14    139.73 o 
  -1   2   4       79.31       66.10      4.87 o 
   0   2   4      104.70      100.08      5.93 o 
   1   2   4     1396.50     1461.51     29.37 o 
   2   2   4     2482.45     2732.64     53.67 o 
   3   2   4     6003.56     6253.06    113.48 o 
   4   2   4      520.08      475.74     13.09 o 
   5   2   4     6644.15     6781.51    150.14 o 
   6   2   4     2445.19     2430.70     50.27 o 
   7   2   4     3283.09     3484.90     71.38 o 
   8   2   4      582.09      562.96     15.62 o 
   9   2   4      137.11      136.85      9.68 o 
  10   2   4       19.52       25.40      7.52 o 
  11   2   4      212.86      172.22     11.05 o 
  12   2   4      158.74      196.04     15.82 o 
  13   2   4      301.50      333.02     36.01 o 
  14   2   4      276.58      317.07     34.80 o 
 -15   3   4       53.81       82.75     17.64 o 
 -14   3   4       45.09       59.24     16.41 o 
 -13   3   4       57.44       70.85     14.89 o 
 -12   3   4      161.11      142.79     12.87 o 
 -11   3   4       10.39       18.24      9.04 o 
 -10   3   4     1028.24     1064.28     37.09 o 
  -9   3   4      362.79      370.35     16.96 o 
  -8   3   4      946.40      951.67     29.35 o 
  -7   3   4      671.97      755.35     25.95 o 
  -6   3   4        4.79        4.64      4.97 o 
  -5   3   4       19.52       16.35      2.97 o 
  -4   3   4     1982.13     2221.61     43.70 o 
  -3   3   4      620.75      602.40     15.22 o 
  -2   3   4      242.03      227.54      7.08 o 
  -1   3   4     1718.04     1586.78     50.55 o 
   0   3   4     2519.01     2452.10     48.45 o 
   1   3   4     1049.25     1025.92     21.46 o 
   2   3   4      450.19      390.96      9.77 o 
   3   3   4     2353.01     2629.41     48.61 o 
   4   3   4     1011.61     1051.90     22.25 o 
   5   3   4      209.33      220.86     12.68 o 
   6   3   4      263.65      256.33     16.95 o 
   7   3   4      183.69      196.67     12.63 o 
   8   3   4      586.47      618.96     18.06 o 
   9   3   4      131.00      118.26      7.96 o 
  10   3   4      230.33      277.20     14.18 o 
  11   3   4     1082.40     1164.14     42.21 o 
  12   3   4       25.81       29.21     14.34 o 
  13   3   4        0.66      -12.42     12.99 o 
 -14   4   4       36.23       15.63     16.32 o 
 -13   4   4       12.25      -12.00     13.89 o 
 -12   4   4        2.54        9.22     13.18 o 
 -11   4   4      361.55      374.99     23.30 o 
 -10   4   4      401.31      360.61     17.94 o 
  -9   4   4       36.50       35.68      8.09 o 
  -8   4   4      138.12      134.93      9.89 o 
  -7   4   4       33.83       27.42      5.89 o 
  -6   4   4        5.04       11.45      4.79 o 
  -5   4   4      444.54      456.23     13.29 o 
  -4   4   4      298.56      296.80      9.71 o 
  -3   4   4       28.38       54.87     11.16 o 
  -2   4   4      205.69      197.52      7.88 o 
  -1   4   4        7.92        4.58      3.20 o 
   0   4   4     1097.50     1207.80     25.38 o 
   1   4   4      488.00      505.78     12.09 o 
   2   4   4      135.25      121.34      5.17 o 
   3   4   4        5.22        7.78      2.78 o 
   4   4   4        6.63       14.58      4.01 o 
   5   4   4      949.75     1033.36     22.48 o 
   6   4   4      111.41      128.99      7.82 o 
   7   4   4        8.05        2.23      7.41 o 
   8   4   4        9.31       24.35      6.58 o 
   9   4   4       13.78       -5.32      9.39 o 
  10   4   4      131.34      126.10     13.21 o 
  11   4   4      147.93      146.41     16.74 o 
  12   4   4      223.40      235.90     15.41 o 
  13   4   4      157.92      143.32     17.01 o 
 -13   5   4        9.27       10.77     15.03 o 
 -12   5   4        1.19      -14.34     30.23 o 
 -11   5   4       13.84       26.36     13.85 o 
 -10   5   4       34.29       34.59     12.87 o 
  -9   5   4      156.70      150.64     11.99 o 
  -8   5   4       11.90       37.71      8.49 o 
  -7   5   4       32.38       44.39      7.03 o 
  -6   5   4        8.30       -1.77      5.16 o 
  -5   5   4       40.16       38.35      5.38 o 
  -4   5   4       28.58       33.37      5.00 o 
  -3   5   4       17.18       22.99      4.45 o 
  -2   5   4      887.53      959.79     21.36 o 
  -1   5   4       16.07       21.28      4.36 o 
   0   5   4      252.13      270.16      7.76 o 
   1   5   4      198.25      223.66      7.85 o 
   2   5   4        9.99       15.02      5.23 o 
   3   5   4       27.34       24.26      4.59 o 
   4   5   4      313.00      313.42     10.05 o 
   5   5   4       35.90       21.00      4.98 o 
   6   5   4      211.65      196.26      8.03 o 
   7   5   4      116.04      131.29      8.76 o 
   8   5   4      222.23      250.34     16.92 o 
   9   5   4       78.13      110.22     12.59 o 
  10   5   4       12.95        7.12     11.54 o 
  11   5   4      153.96      117.65     27.90 o 
  12   5   4       40.70        2.45     17.48 o 
 -12   6   4        1.39        8.67     15.88 o 
 -11   6   4        4.27        1.70     13.73 o 
 -10   6   4        4.22       -4.76     10.23 o 
  -9   6   4       26.95       27.86     10.01 o 
  -8   6   4      699.63      640.08     36.22 o 
  -7   6   4        3.60        1.58      7.61 o 
  -6   6   4      752.15      756.40     31.13 o 
  -5   6   4       19.79       26.78      6.07 o 
  -4   6   4       96.46      115.40      7.37 o 
  -3   6   4      318.41      311.11     11.58 o 
  -2   6   4      529.13      561.34     16.12 o 
  -1   6   4      362.15      373.65     11.26 o 
   0   6   4       48.04       43.23      4.72 o 
   1   6   4        0.57       -0.52      4.51 o 
   2   6   4       45.28       47.88      5.96 o 
   3   6   4       51.67       57.13      6.63 o 
   4   6   4       21.90       20.34      5.40 o 
   5   6   4      511.86      461.03     13.46 o 
   6   6   4      377.40      317.61     16.07 o 
   7   6   4      379.46      310.72     16.78 o 
   8   6   4       45.23       46.91     11.19 o 
   9   6   4      374.82      320.77     18.08 o 
  10   6   4      109.45       77.58     14.16 o 
 -10   7   4       79.92      108.97     33.04 o 
  -9   7   4      206.95      190.53     33.75 o 
  -8   7   4       23.09       10.69     16.52 o 
  -7   7   4      222.01      250.75     14.26 o 
  -6   7   4       92.21      108.53     10.29 o 
  -5   7   4       60.76       57.88      7.69 o 
  -4   7   4       58.05       76.13      7.58 o 
  -3   7   4       82.96       90.31      7.44 o 
  -2   7   4      291.56      283.32     13.03 o 
  -1   7   4       49.26       64.03      6.57 o 
   0   7   4     1055.48     1108.05     22.57 o 
   1   7   4      154.94      154.74      7.75 o 
   2   7   4      118.94      108.39      8.10 o 
   3   7   4      363.65      362.96     13.27 o 
   4   7   4       79.38       76.26      7.07 o 
   5   7   4      254.96      250.68     14.94 o 
   6   7   4      267.02      258.17     15.80 o 
   7   7   4        0.09       13.76     11.04 o 
   8   7   4       10.99        7.98     15.02 o 
   9   7   4       14.40        4.21     12.74 o 
  -8   8   4      134.83      103.35     31.64 o 
  -7   8   4        7.74        2.11     24.61 o 
  -6   8   4      484.12      471.75     44.29 o 
  -5   8   4      122.77      161.00     28.82 o 
  -4   8   4      480.09      468.65     25.60 o 
  -3   8   4      223.16      245.10     17.71 o 
  -2   8   4       45.54       66.94     12.63 o 
  -1   8   4       71.59       73.74      9.67 o 
   0   8   4       23.25       21.46      7.97 o 
   1   8   4       20.30       10.51     12.58 o 
   2   8   4        1.95        6.18      7.64 o 
   3   8   4       43.92       57.19     13.61 o 
   4   8   4      157.04      151.31     15.82 o 
   5   8   4      196.90      190.13     15.07 o 
   6   8   4       96.40       78.52     13.00 o 
   7   8   4      458.76      446.14     31.55 o 
  -4   9   4        0.05        0.70     21.79 o 
  -3   9   4        5.11       -8.44     13.89 o 
  -2   9   4       12.85       40.78     21.09 o 
  -1   9   4       61.97       76.82     11.36 o 
   0   9   4       97.35      111.94     11.87 o 
   1   9   4       28.51       39.51      9.58 o 
   2   9   4      132.62      137.33     22.50 o 
 -15   1   5      145.64      129.47     13.14 o 
 -14   1   5       34.33       36.47     11.48 o 
 -13   1   5       55.78       42.18     10.95 o 
 -12   1   5       84.69       88.17     11.50 o 
 -11   1   5      129.99      122.83     11.47 o 
 -10   1   5       12.46       12.06      5.15 o 
  -9   1   5      907.24      947.85     21.96 o 
  -8   1   5      231.63      215.95      6.71 o 
  -7   1   5      290.98      304.44      7.79 o 
  -6   1   5      255.74      274.45      7.54 o 
  -5   1   5      335.62      323.70      7.81 o 
  -4   1   5      920.28     1000.73     19.91 o 
  -3   1   5     2752.44     2837.64     53.83 o 
  -2   1   5     2264.92     2394.59     51.47 o 
  -1   1   5     7237.87     7376.23    152.15 o 
   0   1   5       69.06       85.77      3.20 o 
   1   1   5       71.39       65.56      2.96 o 
   2   1   5     1259.78     1257.35     25.08 o 
   3   1   5     2592.84     2691.32     58.92 o 
   4   1   5      522.80      543.41     14.23 o 
   5   1   5      670.87      787.56     19.67 o 
   6   1   5       49.25       48.59      8.32 o 
   7   1   5     1255.36     1318.26     37.89 o 
   8   1   5        6.08        5.27      6.39 o 
   9   1   5       28.16       19.24      7.25 o 
  10   1   5        3.21        3.55      7.64 o 
  11   1   5      282.31      251.10     14.82 o 
  12   1   5      198.80      222.64     27.79 o 
  13   1   5        1.94       19.08     14.89 o 
  14   1   5      186.85      163.15     20.13 o 
 -15   2   5      155.58      164.71     19.39 o 
 -14   2   5      369.55      368.70     28.57 o 
 -13   2   5      237.48      232.84     15.65 o 
 -12   2   5      641.55      627.50     26.42 o 
 -11   2   5      748.39      727.85     29.95 o 
 -10   2   5     1113.86     1057.90     36.31 o 
  -9   2   5      101.50       85.49      7.01 o 
  -8   2   5        0.52        4.01      3.33 o 
  -7   2   5      139.00      133.20      7.34 o 
  -6   2   5     1269.14     1353.18     31.21 o 
  -5   2   5      707.74      678.30     16.70 o 
  -4   2   5     1038.81     1112.98     22.86 o 
  -3   2   5     3567.41     3588.75     69.65 o 
  -2   2   5     1353.25     1306.28     26.47 o 
  -1   2   5      684.75      704.47     17.37 o 
   0   2   5      707.11      726.24     15.67 o 
   1   2   5     4357.49     4675.08     84.05 o 
   2   2   5      751.72      848.61     16.58 o 
   3   2   5     1178.76     1280.77     25.74 o 
   4   2   5     1788.92     1818.74     40.76 o 
   5   2   5     1001.35      936.98     21.06 o 
   6   2   5     1727.75     1787.06     37.89 o 
   7   2   5     1299.40     1268.91     28.35 o 
   8   2   5      646.69      603.01     18.51 o 
   9   2   5     1060.42      999.90     35.31 o 
  10   2   5      423.55      394.77     25.06 o 
  11   2   5      105.79       82.54     19.77 o 
  12   2   5        8.92       -1.41     11.35 o 
  13   2   5        9.31       -9.73     17.58 o 
 -15   3   5       29.28       34.58     16.38 o 
 -14   3   5       18.26       18.38     28.47 o 
 -13   3   5      120.00       90.00     15.82 o 
 -12   3   5      249.81      231.69     23.12 o 
 -11   3   5      147.02      164.51     13.25 o 
 -10   3   5      347.70      336.05     17.08 o 
  -9   3   5     2184.59     2186.54     54.34 o 
  -8   3   5      798.81      806.37     25.58 o 
  -7   3   5     2347.12     2421.85     66.16 o 
  -6   3   5     1810.87     1841.23     41.75 o 
  -5   3   5     4185.93     4270.46     93.58 o 
  -4   3   5       28.85       37.91      3.61 o 
  -3   3   5       16.33       10.83      2.36 o 
  -2   3   5       16.76       18.05      2.08 o 
  -1   3   5     1442.56     1362.25     27.51 o 
   0   3   5     2994.55     2914.24     74.30 o 
   1   3   5     9633.24     9588.20    183.44 o 
   2   3   5     1637.39     1616.95     32.71 o 
   3   3   5      562.52      491.98     12.01 o 
   4   3   5     2283.11     2199.02     47.63 o 
   5   3   5     1216.73     1173.48     28.73 o 
   6   3   5      246.93      224.77      9.45 o 
   7   3   5       60.89       71.48      6.28 o 
   8   3   5        4.45        5.38      5.84 o 
   9   3   5       13.42        7.88      6.43 o 
  10   3   5      294.69      310.06     30.58 o 
  11   3   5      435.88      381.82     20.19 o 
  12   3   5      699.54      632.50     46.51 o 
  13   3   5      222.33      205.95     19.07 o 
 -14   4   5      192.16      198.51     21.02 o 
 -13   4   5      578.76      582.84     32.63 o 
 -12   4   5     1252.39     1280.78    102.65 o 
 -11   4   5      166.68      186.07     13.68 o 
 -10   4   5      615.95      605.37     24.43 o 
  -9   4   5      300.31      315.31     15.06 o 
  -8   4   5       50.00       63.62      7.81 o 
  -7   4   5      435.21      417.96     16.17 o 
  -6   4   5      418.01      419.40     16.96 o 
  -5   4   5      902.95      884.01     19.03 o 
  -4   4   5     2712.54     2637.35     59.65 o 
  -3   4   5     1125.99     1065.91     29.63 o 
  -2   4   5     2123.72     2124.94     39.23 o 
  -1   4   5     4691.37     4506.30     87.98 o 
   0   4   5     1589.44     1674.24     34.42 o 
   1   4   5     1802.25     1852.63     37.79 o 
   2   4   5      127.54      143.44      7.10 o 
   3   4   5       42.93       53.29      4.03 o 
   4   4   5      394.73      395.07     12.03 o 
   5   4   5      381.53      382.80     11.35 o 
   6   4   5     1835.12     1835.30     43.58 o 
   7   4   5     1857.65     1826.91     43.68 o 
   8   4   5     1597.78     1604.92     39.51 o 
   9   4   5     1257.90     1230.76     44.84 o 
  10   4   5      113.78      118.19     11.62 o 
  11   4   5      245.95      220.68     25.06 o 
  12   4   5       24.67       12.43     11.33 o 
 -13   5   5        2.56        9.56     15.70 o 
 -12   5   5        2.19      -16.24     18.28 o 
 -11   5   5      422.93      411.84     26.00 o 
 -10   5   5      692.51      638.38     31.75 o 
  -9   5   5      121.74      150.94     16.29 o 
  -8   5   5     1044.58     1058.89     39.78 o 
  -7   5   5     3456.06     3440.31     78.67 o 
  -6   5   5       97.63      120.28      7.38 o 
  -5   5   5      918.47      920.04     23.53 o 
  -4   5   5      121.92      129.28      6.63 o 
  -3   5   5       52.77       49.12      4.77 o 
  -2   5   5       19.73       15.60      5.92 o 
  -1   5   5     1034.94     1003.37     19.92 o 
   0   5   5      814.46      835.98     19.02 o 
   1   5   5      849.65      797.50     18.16 o 
   2   5   5     2266.33     2235.10     45.26 o 
   3   5   5     2423.34     2376.84     51.90 o 
   4   5   5      429.22      423.78     12.99 o 
   5   5   5      472.84      467.48     13.22 o 
   6   5   5      273.74      254.43      9.35 o 
   7   5   5      121.00      139.23      9.35 o 
   8   5   5       49.81       73.59     11.19 o 
   9   5   5      215.98      230.57     15.90 o 
  10   5   5      671.44      696.09     27.40 o 
  11   5   5       56.52       62.10     19.42 o 
 -12   6   5      146.06      211.62     35.15 o 
 -11   6   5      163.65      248.88     35.86 o 
 -10   6   5      190.55      234.11     34.45 o 
  -9   6   5       64.11       87.88     26.01 o 
  -8   6   5       74.67       86.78     10.22 o 
  -7   6   5       52.73       62.18      9.14 o 
  -6   6   5       62.78       45.55      8.21 o 
  -5   6   5      284.35      271.94     13.15 o 
  -4   6   5      631.94      611.04     21.25 o 
  -3   6   5      334.44      337.85     17.87 o 
  -2   6   5     1659.62     1660.50     38.46 o 
  -1   6   5      899.09      915.36     19.02 o 
   0   6   5      110.86      117.75      5.86 o 
   1   6   5      105.63       99.99      6.41 o 
   2   6   5       25.52       20.92      6.18 o 
   3   6   5       55.91       50.40      6.53 o 
   4   6   5      158.58      178.36     10.76 o 
   5   6   5      244.15      252.62      9.77 o 
   6   6   5      386.90      417.24     23.95 o 
   7   6   5      549.13      604.31     23.87 o 
   8   6   5      248.76      259.54     16.43 o 
   9   6   5      201.51      231.15     19.85 o 
  10   6   5       59.96       47.32     13.48 o 
 -10   7   5      109.41      124.44     33.75 o 
  -9   7   5      341.63      295.28     39.37 o 
  -8   7   5      102.19       71.71     26.72 o 
  -7   7   5       36.36       18.84     12.87 o 
  -6   7   5       95.11      116.04     41.83 o 
  -5   7   5      107.32      100.81     21.44 o 
  -4   7   5        5.45        0.79     10.30 o 
  -3   7   5        6.41       12.38     10.90 o 
  -2   7   5       20.71        9.73      6.84 o 
  -1   7   5      103.12       90.01      7.27 o 
   0   7   5       71.16       78.09     11.79 o 
   1   7   5      201.84      213.56     10.45 o 
   2   7   5      206.06      219.62     10.34 o 
   3   7   5      118.43      136.78      9.07 o 
   4   7   5      260.22      275.57     11.65 o 
   5   7   5        6.32        5.28     11.61 o 
   6   7   5        4.04        9.50     10.50 o 
   7   7   5       46.39       73.64     12.37 o 
   8   7   5      158.13      176.32     17.70 o 
  -8   8   5       10.53       18.28     28.82 o 
  -7   8   5       17.05        7.73     24.61 o 
  -6   8   5        0.65       23.90     23.20 o 
  -5   8   5       35.20       38.36     14.01 o 
  -4   8   5      149.30      126.18     15.20 o 
  -3   8   5      125.88      132.37     16.53 o 
  -2   8   5       25.53        9.85      7.98 o 
  -1   8   5       38.91       46.12      9.59 o 
   0   8   5       43.09       39.89      8.20 o 
   1   8   5        5.40        5.70      8.10 o 
   2   8   5       16.22       17.30      8.22 o 
   3   8   5       55.59       56.73     10.69 o 
   4   8   5       78.67       86.51     14.76 o 
   5   8   5      180.19      184.04     17.52 o 
   6   8   5        1.37       16.04     13.81 o 
  -2   9   5       28.87       44.59     10.78 o 
  -1   9   5        0.77       11.36     10.09 o 
   0   9   5        0.96       -1.54      9.07 o 
   1   9   5       33.15       28.95      9.47 o 
 -15   0   6      192.28      241.35     22.87 o 
 -14   0   6       92.85      166.45     28.82 o 
 -13   0   6      536.37      563.65     60.11 o 
 -12   0   6      958.70      919.59     60.46 o 
 -11   0   6     2067.31     2106.43     71.42 o 
 -10   0   6      934.57      960.47     38.92 o 
  -9   0   6      502.29      458.94     15.22 o 
  -8   0   6     2934.85     2989.44     75.95 o 
  -7   0   6      293.39      355.71     12.33 o 
  -6   0   6       29.90       29.50      4.07 o 
  -5   0   6     1137.07     1186.71     39.98 o 
  -4   0   6    11422.31    12176.87    343.98 o 
  -3   0   6      207.71      147.64      7.46 o 
  -2   0   6     9027.40     9293.62    263.20 o 
  -1   0   6     6044.48     5876.03    122.46 o 
   0   0   6     4136.05     4175.53     87.41 o 
   1   0   6     1575.15     1464.86     36.89 o 
   2   0   6     1448.22     1522.29     38.52 o 
   3   0   6      237.47      267.07     10.01 o 
   4   0   6      825.98     1003.46     42.53 o 
   5   0   6       20.27       17.96      5.54 o 
   6   0   6     3424.95     3673.73    113.71 o 
   7   0   6     3886.33     3943.40    187.71 o 
   8   0   6     1237.23     1240.18     66.09 o 
   9   0   6     1709.09     1531.24     81.55 o 
  10   0   6     2088.19     1841.99     96.32 o 
  11   0   6      779.99      693.21     48.51 o 
  12   0   6       35.92       17.58     20.39 o 
  13   0   6       19.77       18.38     13.81 o 
 -15   1   6      634.20      644.87     28.92 o 
 -14   1   6      853.06      811.14     55.14 o 
 -13   1   6       46.60       44.41     11.63 o 
 -12   1   6      177.32      158.91     21.05 o 
 -11   1   6       36.85       25.66     12.18 o 
 -10   1   6      700.44      733.79     21.59 o 
  -9   1   6      153.87      172.59      6.08 o 
  -8   1   6     3639.72     3695.29     67.62 o 
  -7   1   6     4547.34     4486.88     79.80 o 
  -6   1   6     4337.71     4261.40     80.63 o 
  -5   1   6     3583.39     3447.92     65.25 o 
  -4   1   6     4093.96     4238.41     79.72 o 
  -3   1   6     6744.22     7067.38    149.13 o 
  -2   1   6      715.49      715.37     18.66 o 
  -1   1   6       89.68      138.73      3.90 o 
   0   1   6      893.04      919.82     15.47 o 
   1   1   6     5289.87     5294.84     90.94 o 
   2   1   6     3942.10     3849.70     83.40 o 
   3   1   6     3776.79     3843.28     83.48 o 
   4   1   6     4846.08     4935.57    106.86 o 
   5   1   6     2884.56     2863.02     63.41 o 
   6   1   6     1341.15     1358.66     33.19 o 
   7   1   6      299.54      285.03     12.68 o 
   8   1   6       40.94       30.98      7.22 o 
   9   1   6       34.77       33.21      8.91 o 
  10   1   6       13.27        7.09      9.27 o 
  11   1   6      832.98      780.12     42.48 o 
  12   1   6      131.70      145.37     13.75 o 
  13   1   6      725.42      675.46     34.30 o 
 -15   2   6        1.80       -0.41     17.58 o 
 -14   2   6       47.61       69.26     12.95 o 
 -13   2   6      539.03      530.77     24.87 o 
 -12   2   6      219.42      233.40     15.33 o 
 -11   2   6      469.98      461.59     21.27 o 
 -10   2   6     1008.69      972.81     27.09 o 
  -9   2   6      589.82      570.60     20.40 o 
  -8   2   6      604.66      578.50     17.45 o 
  -7   2   6      295.40      341.43     10.62 o 
  -6   2   6        0.23        1.31      3.13 o 
  -5   2   6      342.58      354.37     11.53 o 
  -4   2   6     1768.16     1811.17     36.09 o 
  -3   2   6      667.31      623.17     13.67 o 
  -2   2   6     7607.63     7737.95    149.15 o 
  -1   2   6      833.75      758.47     14.79 o 
   0   2   6     1414.60     1435.23     29.28 o 
   1   2   6     2710.80     2606.21     47.40 o 
   2   2   6      519.38      569.65     12.90 o 
   3   2   6      324.99      381.43     11.50 o 
   4   2   6      183.49      198.40      7.88 o 
   5   2   6     1644.35     1517.96     39.86 o 
   6   2   6      152.26      162.81      8.14 o 
   7   2   6      606.83      596.70     17.47 o 
   8   2   6     2767.22     2836.14     64.07 o 
   9   2   6      801.31      796.79     20.78 o 
  10   2   6      368.69      388.01     20.48 o 
  11   2   6      244.32      225.62     14.41 o 
  12   2   6       34.76       17.99     12.54 o 
  13   2   6       13.45       -4.22     26.01 o 
 -14   3   6      149.73      174.74     19.81 o 
 -13   3   6      298.65      259.87     16.72 o 
 -12   3   6      366.10      311.33     17.70 o 
 -11   3   6       80.81       59.17     10.13 o 
 -10   3   6        0.28       10.84      6.63 o 
  -9   3   6       61.36       52.53      7.10 o 
  -8   3   6      794.28      749.00     24.40 o 
  -7   3   6       35.62       50.46      6.57 o 
  -6   3   6     1320.66     1286.26     30.17 o 
  -5   3   6     8170.54     8108.73    176.82 o 
  -4   3   6        6.14        9.09      3.01 o 
  -3   3   6       93.06       90.20      4.05 o 
  -2   3   6      224.32      212.30      9.04 o 
  -1   3   6      554.20      526.01     12.75 o 
   0   3   6        3.81        4.97      2.70 o 
   1   3   6       41.54       54.87      4.35 o 
   2   3   6     2505.02     2462.08     65.19 o 
   3   3   6      589.65      554.43     12.35 o 
   4   3   6      898.26      931.08     19.03 o 
   5   3   6      260.85      265.42     10.25 o 
   6   3   6       12.04       22.05      5.91 o 
   7   3   6      296.51      320.59     12.25 o 
   8   3   6       77.35       74.05      7.25 o 
   9   3   6      479.87      478.34     15.69 o 
  10   3   6      138.10      161.34     10.10 o 
  11   3   6      349.02      384.96     17.61 o 
  12   3   6      225.84      273.65     29.20 o 
 -14   4   6        2.63        2.40     15.32 o 
 -13   4   6       87.10       93.53     17.06 o 
 -12   4   6        0.53        4.03     10.47 o 
 -11   4   6      199.88      181.62     13.76 o 
 -10   4   6        4.63        5.76      7.16 o 
  -9   4   6       33.75       43.76      9.65 o 
  -8   4   6        1.67        1.27      6.83 o 
  -7   4   6       44.44       45.81      6.93 o 
  -6   4   6       34.41       45.28      6.33 o 
  -5   4   6      222.25      214.56      8.20 o 
  -4   4   6        5.39        4.01      3.04 o 
  -3   4   6       14.67        9.71      3.25 o 
  -2   4   6      143.84      128.52      5.57 o 
  -1   4   6       18.86       13.34      4.14 o 
   0   4   6      263.90      287.88      7.71 o 
   1   4   6     1161.32     1215.18     26.02 o 
   2   4   6      950.65      952.64     21.08 o 
   3   4   6      159.22      153.71      7.41 o 
   4   4   6      117.71      114.29     10.97 o 
   5   4   6      530.02      513.61     14.69 o 
   6   4   6      138.76      157.87     10.35 o 
   7   4   6       67.65       86.20      7.48 o 
   8   4   6      213.27      263.74     11.14 o 
   9   4   6       71.58       44.93      7.88 o 
  10   4   6       57.45       76.84     11.44 o 
  11   4   6       17.56        1.80     10.86 o 
  12   4   6       52.36       42.27     12.55 o 
 -13   5   6        2.91       -2.81     23.90 o 
 -12   5   6      126.20      132.17     28.82 o 
 -11   5   6       34.60       23.20     23.90 o 
 -10   5   6      240.91      239.58     19.12 o 
  -9   5   6       30.61       59.00     12.12 o 
  -8   5   6        0.76       -4.70     22.15 o 
  -7   5   6      138.23      122.05     13.29 o 
  -6   5   6      345.43      401.85     21.18 o 
  -5   5   6       54.20       70.00     13.36 o 
  -4   5   6       74.58       81.99     10.53 o 
  -3   5   6      112.22      102.78      8.32 o 
  -2   5   6       20.97       29.47      8.32 o 
  -1   5   6      102.96      120.54      7.70 o 
   0   5   6       12.78       17.37      4.78 o 
   1   5   6       37.22       48.94      5.22 o 
   2   5   6        7.95       15.12      5.47 o 
   3   5   6      994.26      976.09     23.91 o 
   4   5   6       11.12       14.53      5.65 o 
   5   5   6       15.90       14.52      5.96 o 
   6   5   6       23.00       23.36      6.65 o 
   7   5   6       68.51       59.03      8.30 o 
   8   5   6      331.11      319.97     29.85 o 
   9   5   6       64.49       67.92     12.42 o 
  10   5   6       70.72       93.66     11.74 o 
  11   5   6       84.02      104.74     13.49 o 
 -11   6   6      178.91      250.29     37.96 o 
 -10   6   6      327.55      382.46     42.18 o 
  -9   6   6       39.07       10.27     12.46 o 
  -8   6   6        8.12       23.60     15.47 o 
  -7   6   6       83.71       60.29     12.34 o 
  -6   6   6       46.91       22.91     11.44 o 
  -5   6   6       75.96       66.81     11.58 o 
  -4   6   6       29.53       36.84     10.40 o 
  -3   6   6        3.66        0.88      7.04 o 
  -2   6   6      143.82      151.22      8.81 o 
  -1   6   6       66.62       59.12      6.22 o 
   0   6   6     1048.96     1038.45     23.83 o 
   1   6   6      108.92      106.88      7.79 o 
   2   6   6      199.90      225.69     10.09 o 
   3   6   6       72.08       80.21      7.25 o 
   4   6   6      111.27      108.66      7.85 o 
   5   6   6       18.18       21.47      6.70 o 
   6   6   6       53.34       62.86      7.78 o 
   7   6   6       30.72       16.10     11.90 o 
   8   6   6       59.05       46.64     11.83 o 
   9   6   6      195.70      171.15     15.71 o 
 -10   7   6        5.12       30.23     28.12 o 
  -9   7   6       22.64       17.58     26.01 o 
  -8   7   6      563.57      537.68     46.75 o 
  -7   7   6        2.95       -0.98     16.52 o 
  -6   7   6      362.56      297.05     36.21 o 
  -5   7   6      183.89      187.53     16.13 o 
  -4   7   6      253.32      281.57     32.69 o 
  -3   7   6      180.42      187.79     12.18 o 
  -2   7   6        3.99       14.87      6.93 o 
  -1   7   6      126.00      139.07      9.84 o 
   0   7   6       11.99       18.19      7.32 o 
   1   7   6       59.70       65.42      8.20 o 
   2   7   6      129.37      107.37      8.71 o 
   3   7   6      367.08      366.16     13.90 o 
   4   7   6       19.18       20.12      7.54 o 
   5   7   6      739.41      690.96     29.93 o 
   6   7   6      127.41      102.53     14.89 o 
   7   7   6       46.23       62.02     24.96 o 
  -7   8   6       12.71        1.61     15.33 o 
  -6   8   6        3.52       13.39     15.12 o 
  -5   8   6       14.97       21.87     13.65 o 
  -4   8   6       29.73       40.42     10.54 o 
  -3   8   6       25.41       24.53      8.65 o 
  -2   8   6      162.69      191.49     12.94 o 
  -1   8   6        3.59        1.78     11.51 o 
   0   8   6      360.73      372.18     14.77 o 
   1   8   6       49.30       59.84      9.09 o 
   2   8   6      152.02      148.05     10.64 o 
   3   8   6        5.79        6.83      8.34 o 
   4   8   6        0.35       11.30     32.34 o 
   5   8   6        0.38       12.05     13.81 o 
 -15   1   7       89.93       85.32     14.45 o 
 -14   1   7       98.07       91.00     13.75 o 
 -13   1   7       74.89       87.56     12.99 o 
 -12   1   7        8.08       14.86      8.45 o 
 -11   1   7       75.81       66.54      6.76 o 
 -10   1   7      228.44      231.25     11.52 o 
  -9   1   7      138.32      143.45      7.13 o 
  -8   1   7      188.28      212.68      6.56 o 
  -7   1   7      471.15      482.87     11.02 o 
  -6   1   7      510.60      506.42     11.88 o 
  -5   1   7     1983.83     2055.77     39.82 o 
  -4   1   7       22.89       37.12      4.12 o 
  -3   1   7      163.69      196.35      6.19 o 
  -2   1   7     2881.22     3239.35     65.99 o 
  -1   1   7     1564.45     1770.98     30.79 o 
   0   1   7      729.23      823.24     14.26 o 
   1   1   7      327.83      367.01      7.65 o 
   2   1   7      191.41      188.81      7.02 o 
   3   1   7      671.40      675.27     15.10 o 
   4   1   7      198.25      198.68      7.79 o 
   5   1   7       94.34      101.75      6.59 o 
   6   1   7      239.86      236.82     23.24 o 
   7   1   7      709.07      690.06     19.80 o 
   8   1   7      318.95      300.25     26.08 o 
   9   1   7        1.11       -5.84      8.65 o 
  10   1   7      177.93      147.09     14.71 o 
  11   1   7       62.69       35.69     11.35 o 
  12   1   7      195.17      188.39     24.19 o 
 -15   2   7       24.98       34.65     13.12 o 
 -14   2   7       47.13       62.87     14.51 o 
 -13   2   7      212.62      226.73     21.13 o 
 -12   2   7      175.45      201.08     15.07 o 
 -11   2   7     2112.72     2103.43     83.21 o 
 -10   2   7      170.13      175.71      9.87 o 
  -9   2   7      514.24      530.17     17.62 o 
  -8   2   7      297.91      314.12      8.43 o 
  -7   2   7       51.75       63.86      6.46 o 
  -6   2   7      999.50     1030.64     21.87 o 
  -5   2   7      144.20      148.84      5.54 o 
  -4   2   7       55.25       60.48      3.59 o 
  -3   2   7     1484.39     1594.76     35.41 o 
  -2   2   7     1372.69     1463.21     29.88 o 
  -1   2   7      584.39      555.24     11.83 o 
   0   2   7     1783.99     1782.71     32.52 o 
   1   2   7     3195.81     3127.33     60.29 o 
   2   2   7      551.76      484.49     11.67 o 
   3   2   7      155.49      150.68      7.22 o 
   4   2   7      682.18      682.71     17.86 o 
   5   2   7      180.24      176.63      9.94 o 
   6   2   7      252.30      272.78     13.09 o 
   7   2   7      217.36      208.39     10.18 o 
   8   2   7      723.42      674.56     28.32 o 
   9   2   7      465.98      428.12     25.37 o 
  10   2   7      339.91      328.28     27.33 o 
  11   2   7      391.83      331.54     26.92 o 
  12   2   7      482.05      428.68     72.77 o 
 -14   3   7      105.32      111.26     19.26 o 
 -13   3   7      310.89      311.21     18.78 o 
 -12   3   7      544.46      488.43     43.54 o 
 -11   3   7       23.76       22.73     10.92 o 
 -10   3   7       78.53       71.99      8.13 o 
  -9   3   7      118.46      108.09     15.04 o 
  -8   3   7      122.23      138.71     14.37 o 
  -7   3   7      592.32      611.98     19.99 o 
  -6   3   7      793.21      775.94     17.35 o 
  -5   3   7     2584.95     2489.21     49.29 o 
  -4   3   7     3203.16     3295.39     64.73 o 
  -3   3   7     1849.69     1858.34     41.58 o 
  -2   3   7      555.67      549.91     13.29 o 
  -1   3   7     1188.76     1269.11     26.76 o 
   0   3   7       87.05      106.86      5.49 o 
   1   3   7      360.42      415.25      9.88 o 
   2   3   7     2388.20     2403.56     44.13 o 
   3   3   7      440.42      447.50     12.21 o 
   4   3   7      835.09      801.55     19.26 o 
   5   3   7     2280.66     2256.98     68.60 o 
   6   3   7     1379.28     1314.40     32.02 o 
   7   3   7      962.59      905.65     24.14 o 
   8   3   7       36.07       50.37      8.07 o 
   9   3   7      475.89      459.74     16.98 o 
  10   3   7      136.84      115.70     10.72 o 
  11   3   7        9.97       26.60     12.12 o 
  12   3   7       19.22       16.66     16.38 o 
 -13   4   7      391.18      448.54     43.59 o 
 -12   4   7       45.08       46.49     14.52 o 
 -11   4   7      936.07      900.87     32.87 o 
 -10   4   7      417.78      498.00     25.74 o 
  -9   4   7     1557.39     1535.12     55.24 o 
  -8   4   7     1078.30     1156.21     46.40 o 
  -7   4   7      119.00      123.11     12.56 o 
  -6   4   7      121.41      137.39      9.70 o 
  -5   4   7      896.93      852.74     24.66 o 
  -4   4   7        4.15        6.60      5.48 o 
  -3   4   7      646.35      574.75     24.76 o 
  -2   4   7     1207.32     1127.73     58.03 o 
  -1   4   7     2847.55     2808.53     60.60 o 
   0   4   7     2134.85     2069.14     59.26 o 
   1   4   7      563.56      546.62     15.85 o 
   2   4   7     1741.17     1755.70     36.32 o 
   3   4   7     1415.66     1344.80     31.04 o 
   4   4   7        5.57        7.58      5.02 o 
   5   4   7      357.80      340.46     11.22 o 
   6   4   7      103.31      114.94      8.62 o 
   7   4   7      339.64      344.14     13.52 o 
   8   4   7      911.96      966.73     26.24 o 
   9   4   7      175.44      170.78     18.57 o 
  10   4   7     1136.80     1126.46     37.29 o 
  11   4   7      344.00      384.96     20.95 o 
 -12   5   7      158.54      223.57     33.75 o 
 -11   5   7      225.08      245.90     16.02 o 
 -10   5   7       53.58       65.48     15.47 o 
  -9   5   7      174.79      148.65     15.33 o 
  -8   5   7        7.40       11.25     11.17 o 
  -7   5   7      250.29      215.54     16.38 o 
  -6   5   7      812.32      807.91    100.54 o 
  -5   5   7      172.62      159.30     10.77 o 
  -4   5   7     1516.15     1403.73     32.85 o 
  -3   5   7     2810.41     2728.76     89.26 o 
  -2   5   7      670.42      690.88     17.29 o 
  -1   5   7      179.65      193.85      8.31 o 
   0   5   7       48.15       53.18      5.74 o 
   1   5   7       30.05       35.11      5.90 o 
   2   5   7      122.19      125.80      8.22 o 
   3   5   7      130.90      135.18      8.18 o 
   4   5   7     2275.73     2180.75     48.40 o 
   5   5   7      927.82      953.85     23.92 o 
   6   5   7       20.03       37.70      8.67 o 
   7   5   7      948.75      940.93     28.95 o 
   8   5   7      108.23      135.17     16.01 o 
   9   5   7      128.23      148.13     16.81 o 
  10   5   7       20.18       16.99     15.39 o 
 -11   6   7      154.37      158.89     33.04 o 
 -10   6   7      176.16      191.69     18.84 o 
  -9   6   7      385.37      387.04     77.34 o 
  -8   6   7      192.15      210.22     19.33 o 
  -7   6   7        4.12       -6.58     11.17 o 
  -6   6   7      191.10      187.02     16.38 o 
  -5   6   7       44.04       38.22      8.85 o 
  -4   6   7       91.84       85.26     11.98 o 
  -3   6   7     1031.74      987.66     30.13 o 
  -2   6   7      192.05      191.38      8.98 o 
  -1   6   7      175.34      159.08      8.29 o 
   0   6   7      652.27      628.93     18.09 o 
   1   6   7      550.18      554.30     16.78 o 
   2   6   7      276.08      256.21     10.91 o 
   3   6   7      340.58      334.16     28.11 o 
   4   6   7        0.36        9.48      6.71 o 
   5   6   7       22.50       16.17      7.12 o 
   6   6   7      271.26      316.97     23.51 o 
   7   6   7      124.35      132.51     15.11 o 
   8   6   7      316.92      367.89     22.72 o 
  -9   7   7      115.25       98.73     17.58 o 
  -8   7   7       20.71        0.38     13.39 o 
  -7   7   7       35.86       13.42     13.27 o 
  -6   7   7       56.92       41.20     12.87 o 
  -5   7   7      121.85       97.15     11.39 o 
  -4   7   7      181.20      179.53     12.59 o 
  -3   7   7        7.69       13.02      7.68 o 
  -2   7   7      133.59      131.71      9.56 o 
  -1   7   7      104.38      121.14     12.28 o 
   0   7   7       48.91       62.82     11.77 o 
   1   7   7       70.08       68.26      8.42 o 
   2   7   7      256.51      263.25     11.95 o 
   3   7   7      131.12      144.01     10.05 o 
   4   7   7       14.32       19.72      8.03 o 
   5   7   7       87.21      106.24     15.01 o 
   6   7   7      132.54      143.93     34.10 o 
  -6   8   7        8.66       24.41     11.39 o 
  -5   8   7       21.63        4.23     10.49 o 
  -4   8   7        1.27        5.05      8.76 o 
  -3   8   7        0.31       13.59     11.32 o 
  -2   8   7      118.09      118.56     11.51 o 
  -1   8   7      238.43      232.86     14.17 o 
   0   8   7        2.36       10.75     10.86 o 
   1   8   7       90.09      110.31     10.40 o 
   2   8   7        6.81       12.50      8.81 o 
   3   8   7       11.44       10.32      8.94 o 
 -15   0   8      160.99      175.47     27.07 o 
 -14   0   8       29.39       47.81     16.41 o 
 -13   0   8      195.85      144.47     34.10 o 
 -12   0   8      552.35      582.83     46.40 o 
 -11   0   8      275.60      317.18     20.74 o 
 -10   0   8     2731.95     2829.65     72.96 o 
  -9   0   8    14494.51    14856.09    367.94 o 
  -8   0   8      273.04      261.30     16.68 o 
  -7   0   8      348.75      328.08     12.74 o 
  -6   0   8     6000.54     5750.69    182.48 o 
  -5   0   8     2691.27     2949.96     85.99 o 
  -4   0   8        8.04       18.02      5.40 o 
  -3   0   8      401.35      430.87     16.15 o 
  -2   0   8      507.48      486.11     14.04 o 
  -1   0   8     2782.07     3051.97     64.68 o 
   0   0   8     3175.47     3211.69     79.13 o 
   1   0   8     4507.46     4384.08    107.65 o 
   2   0   8     3704.09     3699.94     91.11 o 
   3   0   8     3606.89     3594.02     88.72 o 
   4   0   8     9094.65     9213.66    223.44 o 
   5   0   8       11.83       12.70      5.89 o 
   6   0   8      544.76      532.94     23.08 o 
   7   0   8      154.98      179.97     14.16 o 
   8   0   8       17.16       25.16     10.68 o 
   9   0   8       46.13       42.53     12.93 o 
  10   0   8      921.22      913.97     55.54 o 
  11   0   8     1413.27     1395.11    144.83 o 
  12   0   8      147.69      206.00     86.83 o 
 -15   1   8      220.64      219.95     19.25 o 
 -14   1   8      290.77      307.54     26.75 o 
 -13   1   8      264.82      270.64     24.85 o 
 -12   1   8      137.68      125.77     10.33 o 
 -11   1   8      597.38      578.64     26.30 o 
 -10   1   8       16.81       24.46      5.72 o 
  -9   1   8      221.07      213.00      7.90 o 
  -8   1   8        7.55       13.89      3.94 o 
  -7   1   8        5.87       17.89      4.13 o 
  -6   1   8      957.10      991.66     20.72 o 
  -5   1   8     1403.59     1421.17     28.52 o 
  -4   1   8     2226.44     2171.76     42.15 o 
  -3   1   8     2302.55     2127.30     46.60 o 
  -2   1   8     4264.00     4347.10     79.16 o 
  -1   1   8       98.54      152.94      4.72 o 
   0   1   8     4399.12     4713.45     75.13 o 
   1   1   8      215.77      207.78      5.68 o 
   2   1   8      175.75      182.88      8.01 o 
   3   1   8      216.91      230.31      8.78 o 
   4   1   8     2891.50     2952.47     57.47 o 
   5   1   8     1059.53     1092.54     28.26 o 
   6   1   8      700.17      726.11     18.06 o 
   7   1   8     2022.67     2102.51     48.86 o 
   8   1   8      568.56      564.59     28.21 o 
   9   1   8      746.27      763.98     26.55 o 
  10   1   8        3.67        8.49     10.50 o 
  11   1   8       27.75       17.87     11.20 o 
  12   1   8       86.67      101.79     24.21 o 
 -14   2   8        8.12        7.17     12.12 o 
 -13   2   8       73.24       88.96     28.59 o 
 -12   2   8      403.17      424.52     21.50 o 
 -11   2   8     1477.70     1523.13     36.17 o 
 -10   2   8       66.36       67.53      6.92 o 
  -9   2   8      747.14      705.81     18.38 o 
  -8   2   8     2848.39     2730.89     80.47 o 
  -7   2   8     6124.34     5995.69    115.91 o 
  -6   2   8      304.80      278.68      9.38 o 
  -5   2   8        7.88        3.42      3.44 o 
  -4   2   8      504.86      496.84     11.99 o 
  -3   2   8       68.42       72.82      5.43 o 
  -2   2   8     1152.58     1101.97     21.00 o 
  -1   2   8     1615.21     1581.90     29.25 o 
   0   2   8      946.69      914.39     18.11 o 
   1   2   8     2967.75     2982.60     52.52 o 
   2   2   8     4374.20     4385.56     76.22 o 
   3   2   8      646.77      640.95     20.53 o 
   4   2   8     1208.80     1240.70     29.57 o 
   5   2   8       24.63       21.24      5.78 o 
   6   2   8     1365.85     1365.12     32.96 o 
   7   2   8       36.06       60.87      7.69 o 
   8   2   8      305.88      350.55     19.79 o 
   9   2   8      564.75      558.23     25.16 o 
  10   2   8      245.60      280.23     16.17 o 
  11   2   8      333.16      339.05     18.56 o 
 -14   3   8       23.98       33.98     17.22 o 
 -13   3   8      163.63      177.66     25.66 o 
 -12   3   8      201.97      211.88     14.43 o 
 -11   3   8       48.52       40.54      8.20 o 
 -10   3   8       96.44       95.31     13.71 o 
  -9   3   8      320.83      293.31     29.96 o 
  -8   3   8      652.04      609.91     30.07 o 
  -7   3   8       64.64       62.96      7.85 o 
  -6   3   8       89.05      104.65      6.57 o 
  -5   3   8      300.02      255.95      9.61 o 
  -4   3   8      119.48      127.38      6.79 o 
  -3   3   8       12.11       14.16      7.31 o 
  -2   3   8     1460.60     1452.68     27.40 o 
  -1   3   8       32.52       28.71      4.04 o 
   0   3   8       19.20       12.45      4.65 o 
   1   3   8      216.22      222.04      7.98 o 
   2   3   8       84.15       73.66      5.38 o 
   3   3   8      148.00      135.50      6.71 o 
   4   3   8      333.74      341.52     14.02 o 
   5   3   8      445.56      516.56     15.98 o 
   6   3   8     1300.85     1336.05     32.69 o 
   7   3   8      172.50      205.15     18.47 o 
   8   3   8      127.83       86.51      9.27 o 
   9   3   8       59.82       64.00      9.62 o 
  10   3   8        0.13        8.53      9.39 o 
  11   3   8       28.96       34.93     13.97 o 
 -13   4   8      187.84      150.57     19.31 o 
 -12   4   8      173.25      170.37     14.06 o 
 -11   4   8       11.13       12.81     10.45 o 
 -10   4   8       18.52        4.04     20.04 o 
  -9   4   8       97.98       68.92      9.84 o 
  -8   4   8       46.34       38.04      8.38 o 
  -7   4   8       62.10       41.53      8.15 o 
  -6   4   8      365.35      341.26     14.90 o 
  -5   4   8      888.60      861.64     21.98 o 
  -4   4   8      213.01      207.15      8.82 o 
  -3   4   8       56.68       48.67      5.82 o 
  -2   4   8       29.85       21.79      4.53 o 
  -1   4   8       23.87       23.71      5.33 o 
   0   4   8     1174.29     1153.84     32.19 o 
   1   4   8      342.31      305.61     10.25 o 
   2   4   8       27.59       22.74      6.02 o 
   3   4   8        1.86       -4.57      5.64 o 
   4   4   8      312.83      317.42     11.67 o 
   5   4   8        0.49        1.22      7.43 o 
   6   4   8       65.16       58.01      8.95 o 
   7   4   8      198.33      205.97     12.87 o 
   8   4   8        7.78       10.73      9.67 o 
   9   4   8      161.06      177.23     13.56 o 
  10   4   8      126.35      145.37     18.60 o 
 -12   5   8        3.28        8.49     13.78 o 
 -11   5   8        0.39       -7.40     17.93 o 
 -10   5   8       11.75       -2.55     12.75 o 
  -9   5   8        9.24        4.79     12.22 o 
  -8   5   8       11.87       19.95     11.33 o 
  -7   5   8       67.48       71.49      9.75 o 
  -6   5   8       46.62       36.56      8.67 o 
  -5   5   8       20.53       27.27      8.19 o 
  -4   5   8      521.55      518.71     19.12 o 
  -3   5   8      102.31      134.95     14.00 o 
  -2   5   8      262.37      272.22     11.05 o 
  -1   5   8      118.71      125.86      7.48 o 
   0   5   8       89.89       87.04      6.65 o 
   1   5   8       26.61       21.79      6.35 o 
   2   5   8      121.59      101.08      8.42 o 
   3   5   8       69.22       60.58      7.14 o 
   4   5   8      147.69      152.27      9.35 o 
   5   5   8       13.78        9.74      7.61 o 
   6   5   8      137.46      112.28     11.04 o 
   7   5   8        1.64       14.62      9.36 o 
   8   5   8        0.89       30.13     13.71 o 
   9   5   8      250.07      200.23     19.59 o 
 -10   6   8      110.07      116.56     16.90 o 
  -9   6   8       12.09        6.73     12.99 o 
  -8   6   8       48.23       74.38     11.27 o 
  -7   6   8      241.24      276.11     15.38 o 
  -6   6   8        1.26       -5.18      8.80 o 
  -5   6   8       24.89       43.81     17.18 o 
  -4   6   8        1.59        0.09      8.09 o 
  -3   6   8     1007.65      991.09     26.09 o 
  -2   6   8      780.21      782.19     21.98 o 
  -1   6   8       24.99       19.20      7.10 o 
   0   6   8      188.63      208.05     10.38 o 
   1   6   8      169.43      154.84      9.43 o 
   2   6   8       43.19       47.06      7.49 o 
   3   6   8       32.49       32.91      7.55 o 
   4   6   8      338.80      295.82     22.22 o 
   5   6   8      328.48      309.23     12.73 o 
   6   6   8        6.60       11.77      7.94 o 
   7   6   8       91.52       91.41     37.61 o 
  -8   7   8        2.77        0.73     10.31 o 
  -7   7   8       45.68       34.55     11.27 o 
  -6   7   8       40.45       46.13     10.84 o 
  -5   7   8      118.43      119.17     18.48 o 
  -4   7   8       63.51       58.15     10.17 o 
  -3   7   8       16.18       28.55      8.45 o 
  -2   7   8      969.73      979.70     29.21 o 
  -1   7   8      222.43      232.73     11.76 o 
   0   7   8      130.05      136.35     10.02 o 
   1   7   8       49.01       55.52      8.51 o 
   2   7   8       84.83       78.38      8.88 o 
   3   7   8       77.00       70.82      8.96 o 
   4   7   8       29.31       36.53      8.86 o 
   5   7   8        1.05        7.42     10.30 o 
  -4   8   8      153.01      168.72     13.65 o 
  -3   8   8       93.38       99.83     15.08 o 
  -2   8   8       11.21       -3.23     11.83 o 
  -1   8   8      669.86      657.89     23.26 o 
   0   8   8        1.56        4.96      9.07 o 
   1   8   8       23.96       38.27      9.38 o 
 -14   1   9        7.83       11.13     12.44 o 
 -13   1   9      334.88      366.98     35.96 o 
 -12   1   9      570.71      627.91     18.46 o 
 -11   1   9       99.09      118.33      9.82 o 
 -10   1   9      165.75      167.46     14.04 o 
  -9   1   9      406.71      425.33     11.25 o 
  -8   1   9       26.04       26.26      5.28 o 
  -7   1   9      152.15      143.70      6.43 o 
  -6   1   9       58.82       59.61      4.78 o 
  -5   1   9       54.37       69.24      5.78 o 
  -4   1   9       78.50       93.61      5.37 o 
  -3   1   9      375.39      405.66     11.02 o 
  -2   1   9      618.68      589.84     12.95 o 
  -1   1   9      714.87      680.60     14.10 o 
   0   1   9        3.84        9.27      2.82 o 
   1   1   9      828.51      810.87     15.94 o 
   2   1   9      480.25      471.86     12.05 o 
   3   1   9      528.01      521.86     13.26 o 
   4   1   9      108.68      115.90      7.21 o 
   5   1   9       98.07       89.37      6.71 o 
   6   1   9      565.04      536.19     24.79 o 
   7   1   9        1.96        6.16      6.45 o 
   8   1   9       20.74        8.64      8.42 o 
   9   1   9      150.63      136.51     14.98 o 
  10   1   9      373.52      316.92     18.98 o 
  11   1   9        0.98      -10.19     10.19 o 
 -14   2   9      118.90      108.16     19.13 o 
 -13   2   9       61.90       44.79     12.18 o 
 -12   2   9      164.56      147.54     10.44 o 
 -11   2   9      440.19      426.97     15.77 o 
 -10   2   9      888.54      930.02     30.34 o 
  -9   2   9      255.40      289.51     17.25 o 
  -8   2   9      684.37      716.29     23.36 o 
  -7   2   9     5247.18     5303.01    113.79 o 
  -6   2   9       18.26       10.06      5.05 o 
  -5   2   9      405.80      404.63     12.59 o 
  -4   2   9      775.11      769.53     19.78 o 
  -3   2   9      820.42      877.04     21.57 o 
  -2   2   9      224.78      229.75      8.02 o 
  -1   2   9        1.44        1.73      2.32 o 
   0   2   9      388.54      394.00     11.26 o 
   1   2   9      695.87      679.28     16.72 o 
   2   2   9      187.43      181.72      7.34 o 
   3   2   9      786.71      761.76     19.73 o 
   4   2   9     1705.90     1688.50     38.33 o 
   5   2   9      749.67      737.31     20.33 o 
   6   2   9     1247.38     1283.05     31.84 o 
   7   2   9        5.36        4.22      9.13 o 
   8   2   9       12.70        9.97      8.03 o 
   9   2   9       32.04       29.86      9.19 o 
  10   2   9        5.28        8.01     16.01 o 
 -13   3   9       71.31       74.73     10.20 o 
 -12   3   9      207.31      221.25     12.57 o 
 -11   3   9      367.44      367.24     37.01 o 
 -10   3   9      229.93      216.80     19.18 o 
  -9   3   9       18.67       16.20      8.27 o 
  -8   3   9       58.38       59.76      8.80 o 
  -7   3   9        5.82       10.12      7.72 o 
  -6   3   9       39.29       56.04     11.47 o 
  -5   3   9     1093.49     1121.59     27.13 o 
  -4   3   9      157.93      165.77      7.98 o 
  -3   3   9     1352.92     1383.19     32.49 o 
  -2   3   9      974.00     1007.12     20.31 o 
  -1   3   9     4053.30     4096.84     72.81 o 
   0   3   9      903.24      920.55     21.01 o 
   1   3   9      206.47      203.90      7.27 o 
   2   3   9      288.32      299.80      9.90 o 
   3   3   9       36.87       56.04      9.64 o 
   4   3   9      285.59      303.54     23.16 o 
   5   3   9      167.06      201.69     11.62 o 
   6   3   9     1261.67     1302.57     36.89 o 
   7   3   9       50.19       51.34      9.94 o 
   8   3   9     1286.30     1159.12     34.91 o 
   9   3   9       69.92       94.50     12.50 o 
  10   3   9      419.34      387.90     19.49 o 
 -12   4   9       86.48       78.43     10.57 o 
 -11   4   9       88.08       82.58     10.07 o 
 -10   4   9       48.33       75.88     11.42 o 
  -9   4   9      314.10      302.77     16.13 o 
  -8   4   9      618.04      638.25     22.73 o 
  -7   4   9      779.56      770.36     25.65 o 
  -6   4   9     1296.09     1213.96     35.60 o 
  -5   4   9     5409.46     5363.34    115.15 o 
  -4   4   9      163.62      150.17      8.75 o 
  -3   4   9      280.76      280.12     10.92 o 
  -2   4   9        7.01        4.47      4.55 o 
  -1   4   9       31.29       32.75      4.92 o 
   0   4   9       60.67       52.74      5.99 o 
   1   4   9     1005.44      980.86     25.53 o 
   2   4   9     1298.25     1274.29     30.36 o 
   3   4   9     1351.67     1323.63     31.39 o 
   4   4   9      494.43      505.76     15.94 o 
   5   4   9      198.01      217.64     15.15 o 
   6   4   9      606.37      603.64     21.36 o 
   7   4   9      264.90      230.60     13.88 o 
   8   4   9      428.07      424.73     19.07 o 
   9   4   9       10.46       21.98     11.23 o 
 -11   5   9      126.05      125.63     13.63 o 
 -10   5   9      167.44      223.85     15.29 o 
  -9   5   9       76.45       96.44     11.45 o 
  -8   5   9       48.49       49.77     10.18 o 
  -7   5   9       75.67       82.35     19.25 o 
  -6   5   9      267.90      249.93     18.31 o 
  -5   5   9      291.69      261.83     14.20 o 
  -4   5   9       17.44        7.43      7.95 o 
  -3   5   9     3007.25     2906.40     72.98 o 
  -2   5   9       77.99       81.46      6.18 o 
  -1   5   9      235.66      238.38      9.75 o 
   0   5   9     1055.25     1050.92     26.38 o 
   1   5   9      350.49      337.68     12.64 o 
   2   5   9       20.60       15.94      6.84 o 
   3   5   9       11.74       12.77      6.89 o 
   4   5   9      134.83      146.39     11.16 o 
   5   5   9      199.93      201.66     10.79 o 
   6   5   9      785.78      770.29     25.60 o 
   7   5   9      226.31      243.13     14.51 o 
   8   5   9     1324.42     1348.05     39.78 o 
 -10   6   9       27.84       17.27     11.64 o 
  -9   6   9      126.95      132.15     13.47 o 
  -8   6   9      186.29      191.59     13.95 o 
  -7   6   9      171.27      178.38     13.67 o 
  -6   6   9      151.27      147.10     15.95 o 
  -5   6   9      505.81      471.91     29.37 o 
  -4   6   9       49.84       53.60      9.98 o 
  -3   6   9     1023.85     1024.78     27.27 o 
  -2   6   9       33.01       41.37      7.85 o 
  -1   6   9      301.73      274.28     12.05 o 
   0   6   9       47.50       27.04      8.02 o 
   1   6   9      379.03      385.28     14.32 o 
   2   6   9      156.13      164.68     10.40 o 
   3   6   9      237.28      252.31     11.92 o 
   4   6   9      184.21      210.27     17.45 o 
   5   6   9      186.23      195.13     11.29 o 
   6   6   9      114.79      118.38     16.30 o 
  -7   7   9        0.17        0.02     10.40 o 
  -6   7   9        0.78      -11.36     14.56 o 
  -5   7   9      620.84      566.65     23.11 o 
  -4   7   9       40.66       22.41      8.81 o 
  -3   7   9       60.33       67.80     10.51 o 
  -2   7   9       21.01       26.63      9.48 o 
  -1   7   9      157.53      147.36     10.63 o 
   0   7   9       46.03       50.46      8.96 o 
   1   7   9        7.49       14.10     10.45 o 
   2   7   9        8.77       15.52      8.82 o 
   3   7   9       49.02       64.71      9.24 o 
   4   7   9      241.66      267.70     13.26 o 
 -14   0  10       93.74      129.02     33.39 o 
 -13   0  10      408.24      440.11     41.48 o 
 -12   0  10      244.61      187.01     27.42 o 
 -11   0  10       19.71       30.93     19.69 o 
 -10   0  10      308.24      283.22     14.06 o 
  -9   0  10     1386.36     1301.77     36.61 o 
  -8   0  10     4461.69     4537.09    146.49 o 
  -7   0  10       42.88       41.22      6.68 o 
  -6   0  10     3585.61     3588.68     91.52 o 
  -5   0  10     1660.42     1639.56     50.44 o 
  -4   0  10     1668.00     1717.47     52.19 o 
  -3   0  10      425.06      402.75     13.41 o 
  -2   0  10      981.18     1017.72     26.49 o 
  -1   0  10      218.98      207.45     10.45 o 
   0   0  10      106.60      109.39      6.75 o 
   1   0  10     1235.38     1286.96     34.11 o 
   2   0  10      623.86      642.22     19.42 o 
   3   0  10     1563.11     1550.43     41.00 o 
   4   0  10     1950.31     2029.81     52.48 o 
   5   0  10     3016.23     3109.53     89.14 o 
   6   0  10     2660.38     2770.74     88.57 o 
   7   0  10      147.61      123.11     13.61 o 
   8   0  10       11.89       30.82     12.67 o 
   9   0  10       61.18       40.09     14.61 o 
  10   0  10        4.90       13.26     17.22 o 
 -13   1  10      295.43      279.82     30.93 o 
 -12   1  10     1397.02     1386.39     82.26 o 
 -11   1  10      737.98      754.98     22.45 o 
 -10   1  10     1297.04     1295.81     40.14 o 
  -9   1  10      486.98      477.28     12.48 o 
  -8   1  10      185.52      176.21      7.44 o 
  -7   1  10      654.92      648.23     16.87 o 
  -6   1  10       46.17       55.64      5.09 o 
  -5   1  10      184.52      203.15      7.67 o 
  -4   1  10      191.02      171.70      9.89 o 
  -3   1  10     1714.60     1709.06     36.73 o 
  -2   1  10     1963.44     1894.76     40.60 o 
  -1   1  10     1267.44     1236.11     25.26 o 
   0   1  10     4892.59     4769.25     89.51 o 
   1   1  10     3481.64     3413.21     72.87 o 
   2   1  10     1499.71     1472.28     33.64 o 
   3   1  10      421.94      429.55     13.95 o 
   4   1  10      607.90      579.61     16.84 o 
   5   1  10     1062.27     1068.57     31.16 o 
   6   1  10       11.23       24.15      6.54 o 
   7   1  10     1173.91     1247.24     28.23 o 
   8   1  10      496.26      511.94     18.52 o 
   9   1  10      801.60      862.08     44.35 o 
  10   1  10      377.50      357.45     19.46 o 
 -13   2  10      118.77       85.28     19.17 o 
 -12   2  10      217.77      205.53     12.79 o 
 -11   2  10      511.40      483.56     34.81 o 
 -10   2  10       70.99       84.09      8.99 o 
  -9   2  10       38.92       39.55      7.63 o 
  -8   2  10      175.95      181.76     10.91 o 
  -7   2  10      171.65      185.95      9.54 o 
  -6   2  10     3331.41     3379.35     73.55 o 
  -5   2  10       98.58       88.26      7.05 o 
  -4   2  10     1168.14     1136.99     27.53 o 
  -3   2  10      947.71      934.09     20.52 o 
  -2   2  10        3.62        2.44      4.47 o 
  -1   2  10        7.31        6.72      4.24 o 
   0   2  10       41.80       37.09      4.68 o 
   1   2  10      344.47      366.33     13.29 o 
   2   2  10      521.24      514.98     22.62 o 
   3   2  10     2238.69     2393.35     52.61 o 
   4   2  10     1148.95     1208.35     29.43 o 
   5   2  10      250.16      245.99     11.05 o 
   6   2  10      139.61      122.70      9.64 o 
   7   2  10      312.20      322.89     21.51 o 
   8   2  10      209.47      203.68     12.61 o 
   9   2  10        7.83        8.12     10.85 o 
  10   2  10       56.57       59.32     13.00 o 
 -13   3  10       35.28       51.85     10.26 o 
 -12   3  10       66.70       60.77     10.10 o 
 -11   3  10        9.78       11.66      8.89 o 
 -10   3  10      275.34      279.23     13.28 o 
  -9   3  10      786.36      760.06     35.31 o 
  -8   3  10       60.35       58.92      9.27 o 
  -7   3  10       14.16       14.40      7.85 o 
  -6   3  10        6.68        7.06      6.11 o 
  -5   3  10        9.14       10.32      5.87 o 
  -4   3  10      336.43      319.41     13.80 o 
  -3   3  10      248.72      230.73      8.75 o 
  -2   3  10      922.71      910.42     18.98 o 
  -1   3  10     2055.67     1986.69     37.11 o 
   0   3  10      517.82      511.68     14.39 o 
   1   3  10       51.17       56.10      5.34 o 
   2   3  10      856.38      838.13     19.13 o 
   3   3  10        3.09        7.31      5.63 o 
   4   3  10       52.23       69.33      8.91 o 
   5   3  10       31.48       32.75      8.50 o 
   6   3  10       20.35       31.22     13.32 o 
   7   3  10     1306.72     1407.12     40.45 o 
   8   3  10        9.18       15.74     10.76 o 
   9   3  10      367.67      416.32     20.11 o 
 -12   4  10        0.36       -3.26      9.52 o 
 -11   4  10       79.25       76.70     10.57 o 
 -10   4  10        4.98        3.49      9.47 o 
  -9   4  10        4.05       -3.13      9.22 o 
  -8   4  10       21.37       40.66      9.47 o 
  -7   4  10        6.66       -3.27      8.23 o 
  -6   4  10       16.26        2.89      8.15 o 
  -5   4  10      785.90      790.19     25.54 o 
  -4   4  10      297.30      275.15     11.09 o 
  -3   4  10      106.95       88.79      6.74 o 
  -2   4  10      490.23      496.00     12.75 o 
  -1   4  10       59.32       64.77      6.01 o 
   0   4  10      502.31      513.67     13.19 o 
   1   4  10      463.65      459.05     13.42 o 
   2   4  10       52.39       62.59      7.51 o 
   3   4  10       22.67       22.98      7.67 o 
   4   4  10       67.33       90.16      8.45 o 
   5   4  10        0.37        8.66      9.06 o 
   6   4  10        4.82        6.00      9.72 o 
   7   4  10       64.16       78.96     11.58 o 
   8   4  10      428.80      400.25     19.27 o 
 -10   5  10       33.74       40.89     16.88 o 
  -9   5  10        0.28        6.62      9.70 o 
  -8   5  10       21.96       20.08     11.36 o 
  -7   5  10       84.41       78.03     10.94 o 
  -6   5  10        0.03       11.07      8.99 o 
  -5   5  10       13.03        9.26      8.75 o 
  -4   5  10       77.25       75.95      9.84 o 
  -3   5  10      319.73      297.06     20.07 o 
  -2   5  10       46.64       37.33      6.01 o 
  -1   5  10      261.60      266.30     13.68 o 
   0   5  10       54.24       50.28      7.89 o 
   1   5  10       68.10       56.74      7.96 o 
   2   5  10       65.43       63.38      8.12 o 
   3   5  10       21.01       18.70      7.92 o 
   4   5  10      159.07      148.69     11.57 o 
   5   5  10       54.86       41.97     10.51 o 
   6   5  10       25.74       23.04     10.51 o 
   7   5  10        5.00       17.14     10.92 o 
  -8   6  10       44.25       43.10     11.30 o 
  -7   6  10       55.97       79.30     11.92 o 
  -6   6  10      243.85      258.92     15.59 o 
  -5   6  10        1.36       -8.70      9.17 o 
  -4   6  10      428.34      458.84     16.95 o 
  -3   6  10      503.07      473.30     24.40 o 
  -2   6  10      446.92      433.46     17.69 o 
  -1   6  10       24.37       21.29      7.95 o 
   0   6  10      181.69      195.27     11.27 o 
   1   6  10       13.18        0.03      9.64 o 
   2   6  10        2.77        8.40      8.22 o 
   3   6  10       69.25       65.01      9.30 o 
   4   6  10       34.86       42.92      8.90 o 
   5   6  10      205.83      204.94     13.70 o 
  -5   7  10      120.57      108.11     11.07 o 
  -4   7  10      111.08       92.36     17.67 o 
  -3   7  10       45.05       60.76     14.01 o 
  -2   7  10        3.26        5.82      9.77 o 
  -1   7  10      298.99      290.39     13.90 o 
   0   7  10        4.11        7.49      8.74 o 
   1   7  10       96.76       94.88     10.49 o 
   2   7  10      238.82      240.41     24.76 o 
 -13   1  11       13.23       17.62     16.15 o 
 -12   1  11       27.89       31.29     15.41 o 
 -11   1  11      173.61      145.05     10.29 o 
 -10   1  11      149.06      156.14     10.29 o 
  -9   1  11      207.71      218.17     12.99 o 
  -8   1  11        1.80        5.77      5.01 o 
  -7   1  11      148.12      152.51      7.43 o 
  -6   1  11      105.15      111.63     10.14 o 
  -5   1  11       46.46       51.51      6.59 o 
  -4   1  11        0.17        0.28      4.76 o 
  -3   1  11        8.85       13.29      5.22 o 
  -2   1  11      374.43      346.63     11.62 o 
  -1   1  11      206.26      217.70      7.86 o 
   0   1  11       45.24       35.72      5.71 o 
   1   1  11      194.55      206.46      8.84 o 
   2   1  11      989.68      977.80     24.03 o 
   3   1  11     2215.73     2204.59     49.05 o 
   4   1  11       25.77       21.95      6.90 o 
   5   1  11       31.53       42.00      7.85 o 
   6   1  11      243.17      220.89     13.65 o 
   7   1  11        6.35        2.37     10.05 o 
   8   1  11       11.40       20.52     11.35 o 
   9   1  11       14.70       18.65     12.44 o 
 -12   2  11       68.82       75.13      9.84 o 
 -11   2  11        1.24       -4.16      8.26 o 
 -10   2  11      230.28      205.51     11.40 o 
  -9   2  11      214.73      196.64     11.10 o 
  -8   2  11       19.00       12.30      8.14 o 
  -7   2  11        7.72        9.51      6.23 o 
  -6   2  11      673.06      726.02     19.91 o 
  -5   2  11      217.50      232.39     11.77 o 
  -4   2  11      782.87      828.97     22.12 o 
  -3   2  11      956.66     1001.71     22.22 o 
  -2   2  11       56.54       77.66      6.20 o 
  -1   2  11      593.85      608.51     17.14 o 
   0   2  11      151.43      143.11      6.58 o 
   1   2  11        9.66       12.01      5.33 o 
   2   2  11     1585.25     1519.56     49.11 o 
   3   2  11       82.75       90.84      9.32 o 
   4   2  11      539.53      566.77     17.37 o 
   5   2  11      137.48      134.42     12.11 o 
   6   2  11       32.21       29.44      8.66 o 
   7   2  11      418.01      405.62     19.48 o 
   8   2  11      550.12      488.91     18.93 o 
 -12   3  11       25.81       22.36     11.26 o 
 -11   3  11      237.60      232.17     14.41 o 
 -10   3  11      255.07      256.01     13.28 o 
  -9   3  11     1057.50     1132.66     34.61 o 
  -8   3  11      245.26      252.18     13.93 o 
  -7   3  11      457.47      471.38     19.10 o 
  -6   3  11      196.04      233.26     10.46 o 
  -5   3  11      373.22      365.34     13.27 o 
  -4   3  11      106.51       97.49      7.95 o 
  -3   3  11       17.82       22.69      5.75 o 
  -2   3  11       48.54       54.72      6.12 o 
  -1   3  11       22.27       22.66      5.22 o 
   0   3  11     1321.86     1283.74     25.51 o 
   1   3  11     1661.78     1663.93     31.94 o 
   2   3  11      314.81      293.96     11.72 o 
   3   3  11      597.88      584.08     17.68 o 
   4   3  11      590.16      575.74     18.06 o 
   5   3  11      728.97      700.79     22.88 o 
   6   3  11       45.14       25.13      8.85 o 
   7   3  11      197.98      223.62     13.34 o 
   8   3  11        2.68        1.26     11.37 o 
 -11   4  11        3.03        0.48      9.58 o 
 -10   4  11      190.62      216.10     14.51 o 
  -9   4  11       27.87       29.93     14.84 o 
  -8   4  11        0.80        5.54      9.29 o 
  -7   4  11      367.31      367.65     17.21 o 
  -6   4  11      327.59      330.60     15.89 o 
  -5   4  11      219.26      234.40     13.73 o 
  -4   4  11     1062.94     1049.15     23.76 o 
  -3   4  11      649.52      636.37     16.53 o 
  -2   4  11      522.15      516.87     14.78 o 
  -1   4  11      329.16      322.18     10.25 o 
   0   4  11      788.92      783.53     18.82 o 
   1   4  11      514.91      525.45     14.67 o 
   2   4  11      250.52      244.07      9.99 o 
   3   4  11       69.14       69.51      7.76 o 
   4   4  11      550.14      547.17     21.11 o 
   5   4  11      219.90      210.26     13.88 o 
   6   4  11      785.08      814.08     27.83 o 
   7   4  11      183.29      203.20     14.88 o 
  -9   5  11      158.89      156.55     13.91 o 
  -8   5  11      467.04      479.50     20.95 o 
  -7   5  11      611.71      620.60     24.19 o 
  -6   5  11        2.45       17.08      9.22 o 
  -5   5  11       23.81       11.91      9.62 o 
  -4   5  11       47.78       40.24      8.63 o 
  -3   5  11      320.99      269.85     14.00 o 
  -2   5  11      495.23      469.98     20.78 o 
  -1   5  11      468.71      473.61     14.27 o 
   0   5  11      355.11      388.28     18.09 o 
   1   5  11      559.70      544.33     15.51 o 
   2   5  11      438.15      433.37     15.56 o 
   3   5  11      384.89      401.18     15.15 o 
   4   5  11      117.70      116.59     10.08 o 
   5   5  11       40.89       35.92     11.17 o 
  -7   6  11       91.17       79.23     12.20 o 
  -6   6  11       71.31       82.25     12.59 o 
  -5   6  11      301.41      294.28     13.92 o 
  -4   6  11      225.58      233.99     15.63 o 
  -3   6  11        8.14        2.36      9.22 o 
  -2   6  11        2.36       -8.16      8.88 o 
  -1   6  11      328.61      317.58     13.76 o 
   0   6  11       91.89       94.34      8.49 o 
   1   6  11        3.55        2.02      8.36 o 
   2   6  11      249.75      249.69     15.53 o 
   3   6  11       17.47       33.37      9.09 o 
 -12   0  12      124.72       92.10     25.31 o 
 -11   0  12      464.89      425.34     39.37 o 
 -10   0  12      914.24      865.45     60.46 o 
  -9   0  12       39.43       30.02      7.90 o 
  -8   0  12       72.29       55.54      8.57 o 
  -7   0  12       96.02      107.95      9.88 o 
  -6   0  12      118.63      133.71     10.21 o 
  -5   0  12     1673.76     1658.50     52.19 o 
  -4   0  12     1601.99     1556.46     48.97 o 
  -3   0  12      279.83      336.06     23.90 o 
  -2   0  12     2514.18     2412.86    102.65 o 
  -1   0  12     1268.96     1215.57     56.24 o 
   0   0  12      813.53      820.46     42.18 o 
   1   0  12       10.39       -1.41     12.65 o 
   2   0  12      452.92      461.90     29.53 o 
   3   0  12      440.43      412.69     28.82 o 
   4   0  12     1113.10     1169.87     56.95 o 
   5   0  12      102.60       94.91     19.69 o 
   6   0  12      871.61      919.59     50.62 o 
   7   0  12      692.88      738.90     45.70 o 
   8   0  12      126.47      166.62     27.42 o 
 -12   1  12       35.90       53.29     17.38 o 
 -11   1  12       11.85        5.57      4.41 o 
 -10   1  12      864.42      948.93     34.30 o 
  -9   1  12       88.16      103.58      9.41 o 
  -8   1  12      814.84      836.19     25.63 o 
  -7   1  12      659.51      655.68     18.79 o 
  -6   1  12      607.94      588.11     17.54 o 
  -5   1  12      109.72      104.22      8.07 o 
  -4   1  12     1854.27     1785.00     41.31 o 
  -3   1  12       52.90       66.46      8.25 o 
  -2   1  12       69.25       53.10      8.12 o 
  -1   1  12      284.08      252.93     14.66 o 
   0   1  12      312.16      315.25     17.58 o 
   1   1  12      239.35      249.16     15.16 o 
   2   1  12      171.99      179.48     13.89 o 
   3   1  12     1467.16     1422.62     46.73 o 
   4   1  12      116.63      143.04     14.76 o 
   5   1  12     1186.21     1240.02     43.50 o 
   6   1  12        2.45        7.88     12.90 o 
   7   1  12       70.15       78.85     15.65 o 
 -11   2  12       17.33       17.88      9.24 o 
 -10   2  12      157.41      111.88     10.27 o 
  -9   2  12       33.67       18.38     10.32 o 
  -8   2  12      193.70      188.58     12.67 o 
  -7   2  12      413.35      395.78     14.40 o 
  -6   2  12      213.08      224.02     10.64 o 
  -5   2  12       57.96       67.37      7.76 o 
  -4   2  12      800.32      757.04     18.31 o 
  -3   2  12     1400.05     1320.46     28.32 o 
  -2   2  12      877.29      848.44     19.88 o 
  -1   2  12      114.04      131.70      6.99 o 
   0   2  12      648.23      634.88     15.11 o 
   1   2  12        6.18        6.95      6.39 o 
   2   2  12        4.44       10.21      7.81 o 
   3   2  12       94.05      107.40     14.36 o 
   4   2  12      168.63      171.80     15.52 o 
   5   2  12      308.76      324.11     15.02 o 
   6   2  12      742.38      819.66     23.97 o 
   7   2  12      276.76      338.09     22.35 o 
 -11   3  12        2.98       -1.94      9.35 o 
 -10   3  12        3.46        5.32      8.81 o 
  -9   3  12      154.18      143.03     12.55 o 
  -8   3  12      152.92      138.75     12.04 o 
  -7   3  12       20.69       27.59      9.46 o 
  -6   3  12      842.18      784.02     38.64 o 
  -5   3  12        5.60        8.64      7.05 o 
  -4   3  12        0.51        7.45      5.30 o 
  -3   3  12       56.13       58.61      7.39 o 
  -2   3  12      134.93      131.75     12.08 o 
  -1   3  12       26.66       12.91      5.11 o 
   0   3  12        9.32        5.59      5.41 o 
   1   3  12      506.89      506.83     14.42 o 
   2   3  12      276.59      300.50     16.93 o 
   3   3  12      165.36      172.59     14.10 o 
   4   3  12       36.42       26.84      8.50 o 
   5   3  12       59.43       74.15      9.90 o 
   6   3  12        5.93        3.31      9.37 o 
 -10   4  12        2.35       17.39     10.71 o 
  -9   4  12      170.13      163.57     13.58 o 
  -8   4  12        0.29        1.20      9.70 o 
  -7   4  12      112.56       96.78     11.54 o 
  -6   4  12       42.45       40.07      9.84 o 
  -5   4  12      108.43       94.03     10.78 o 
  -4   4  12       87.14       83.18      7.41 o 
  -3   4  12       57.21       39.59      6.82 o 
  -2   4  12        7.20        4.06      6.17 o 
  -1   4  12       41.57       32.77      7.44 o 
   0   4  12        0.08        3.20      6.33 o 
   1   4  12      109.44      113.27      9.20 o 
   2   4  12       50.22       57.89     10.15 o 
   3   4  12       68.52       61.89      9.05 o 
   4   4  12       45.82       69.70     10.15 o 
   5   4  12      117.00      112.40     14.89 o 
  -8   5  12        3.90       12.07     11.02 o 
  -7   5  12       10.41       29.04     10.61 o 
  -6   5  12       16.96       18.77     10.18 o 
  -5   5  12       54.81       47.50     10.95 o 
  -4   5  12       68.73       38.55      8.88 o 
  -3   5  12        8.54       -1.19      7.95 o 
  -2   5  12        7.22        8.14      7.92 o 
  -1   5  12       72.18       72.61      9.51 o 
   0   5  12       19.02       18.38      7.15 o 
   1   5  12       74.19       66.82      8.10 o 
   2   5  12       48.32       56.92      8.26 o 
   3   5  12        0.77       13.95      8.73 o 
  -4   6  12       77.63       97.40     12.01 o 
  -3   6  12        4.72       16.93     10.95 o 
  -2   6  12      264.20      281.52     15.41 o 
  -1   6  12        1.69       -0.83      7.47 o 
   0   6  12      285.59      278.25     11.82 o 
 -11   1  13      229.73      249.01     22.62 o 
 -10   1  13        0.35       -5.30      8.49 o 
  -9   1  13        4.76        6.81      9.74 o 
  -8   1  13      220.87      219.79     10.32 o 
  -7   1  13       73.93       80.76     10.63 o 
  -6   1  13       19.43       16.25      7.28 o 
  -5   1  13       38.04       33.83      7.62 o 
  -4   1  13       95.22       93.60      8.57 o 
  -3   1  13      326.25      309.82     14.24 o 
  -2   1  13      383.71      331.08     31.97 o 
  -1   1  13       25.67       22.01      9.91 o 
   0   1  13      114.10      121.71     17.22 o 
   1   1  13        6.14       -5.27     15.82 o 
   2   1  13      211.77      199.35     15.16 o 
   3   1  13        4.05       -2.11     11.43 o 
   4   1  13       15.01       20.07     12.17 o 
   5   1  13      218.70      227.78     41.83 o 
   6   1  13       70.91       60.73     19.69 o 
 -10   2  13        4.85        6.15      9.03 o 
  -9   2  13      376.70      357.17     25.02 o 
  -8   2  13      206.83      184.53     16.32 o 
  -7   2  13      288.61      288.37     15.31 o 
  -6   2  13       20.92       19.91      7.49 o 
  -5   2  13       92.22       85.85      8.67 o 
  -4   2  13       25.18       43.14     10.55 o 
  -3   2  13      499.05      477.72     16.44 o 
  -2   2  13      242.86      256.95     23.55 o 
  -1   2  13       58.06       67.43      8.12 o 
   0   2  13      824.59      793.94     26.35 o 
   1   2  13      167.53      172.41     12.18 o 
   2   2  13       95.22       83.67     25.66 o 
   3   2  13       17.84        7.58     11.18 o 
   4   2  13      142.53      131.77     30.58 o 
   5   2  13        3.94        1.85     13.39 o 
  -9   3  13      312.92      361.50     18.38 o 
  -8   3  13      219.80      251.65     20.89 o 
  -7   3  13       82.96       78.00     10.85 o 
  -6   3  13      102.75      105.09     11.58 o 
  -5   3  13      574.05      597.88     16.54 o 
  -4   3  13       69.21       88.77      7.63 o 
  -3   3  13      158.35      155.09      8.68 o 
  -2   3  13        1.77        2.97      6.39 o 
  -1   3  13       85.37       80.12      6.96 o 
   0   3  13       45.32       46.13      6.72 o 
   1   3  13        1.68       -1.99      4.35 o 
   2   3  13      525.14      569.47     26.85 o 
   3   3  13      121.77      145.97     10.62 o 
   4   3  13      370.77      404.17     21.59 o 
   5   3  13      147.27      182.97     12.36 o 
  -8   4  13        1.78        2.53     10.29 o 
  -7   4  13      101.20      128.76     13.43 o 
  -6   4  13       67.67       69.10     11.40 o 
  -5   4  13       12.54        8.41      9.13 o 
  -4   4  13      102.88      114.10      9.80 o 
  -3   4  13      224.92      235.77     10.49 o 
  -2   4  13      487.77      483.56     15.34 o 
  -1   4  13      807.15      770.87     19.37 o 
   0   4  13      469.02      463.78     14.41 o 
   1   4  13       15.26        5.04      7.17 o 
   2   4  13      657.21      657.30     18.37 o 
   3   4  13        2.58        4.10      9.05 o 
  -5   5  13       42.46       36.37     13.76 o 
  -4   5  13      134.16      139.79     11.28 o 
  -3   5  13       45.48       43.49     10.38 o 
  -2   5  13      129.28      116.25      9.68 o 
  -1   5  13       77.64       67.78      8.30 o 
   0   5  13       99.50      123.76      9.14 o 
   1   5  13       27.56       36.20      8.14 o 
  -9   0  14       51.41       32.60      9.95 o 
  -8   0  14      233.06      275.73     18.28 o 
  -7   0  14      238.60      246.17     16.55 o 
  -6   0  14      482.93      450.77     18.93 o 
  -5   0  14      372.43      310.04     25.31 o 
  -4   0  14       10.74        8.44     14.76 o 
  -3   0  14     1313.35     1338.60     62.57 o 
  -2   0  14       23.38       17.58     14.76 o 
  -1   0  14     1053.88     1019.42     50.62 o 
   0   0  14      481.19      474.56     31.64 o 
   1   0  14     1127.29     1143.16     56.24 o 
   2   0  14      259.59      236.93     23.90 o 
   3   0  14       70.52       47.10     18.28 o 
   4   0  14       32.90       22.50     18.98 o 
  -9   1  14      213.39      216.11     12.82 o 
  -8   1  14       49.35       50.40      9.72 o 
  -7   1  14      404.47      418.86     17.01 o 
  -6   1  14      450.90      461.75     19.18 o 
  -5   1  14      258.69      275.18     12.75 o 
  -4   1  14      563.89      578.46     18.53 o 
  -3   1  14       93.86       91.42      8.92 o 
  -2   1  14      119.56      104.43     12.93 o 
  -1   1  14       80.09       76.86     11.90 o 
   0   1  14       56.04       38.88     24.96 o 
   1   1  14        2.97        9.14     11.43 o 
   2   1  14      170.63      172.78     15.88 o 
   3   1  14      110.78      132.59     15.65 o 
   4   1  14      355.25      405.47     28.47 o 
  -9   2  14       16.16       10.83      9.20 o 
  -8   2  14      366.41      377.23     18.49 o 
  -7   2  14      179.08      143.38     16.91 o 
  -6   2  14        6.38        8.36      8.01 o 
  -5   2  14        8.23        1.05      7.82 o 
  -4   2  14       38.49       33.96      8.25 o 
  -3   2  14       33.79       46.54      8.42 o 
  -2   2  14       65.07       64.03      8.70 o 
  -1   2  14     1272.33     1234.77     36.89 o 
   0   2  14       20.10       12.25      9.63 o 
   1   2  14      308.55      305.88     18.64 o 
   2   2  14      236.41      236.96     17.38 o 
   3   2  14      107.17      115.63     15.41 o 
  -7   3  14      245.20      248.94     15.87 o 
  -6   3  14        3.39        8.65     10.29 o 
  -5   3  14      109.61       97.33      9.86 o 
  -4   3  14      184.92      187.48     18.54 o 
  -3   3  14        7.98        6.10      8.06 o 
  -2   3  14      232.86      207.98     11.62 o 
  -1   3  14        0.60       -3.73     11.32 o 
   0   3  14      404.12      355.42     19.31 o 
   1   3  14       15.00        5.08     11.90 o 
   2   3  14       64.27       87.18     14.42 o 
  -5   4  14        0.59       -6.53      8.61 o 
  -4   4  14       45.04       55.80     10.96 o 
  -3   4  14        8.99       16.51      7.69 o 
  -2   4  14        0.99        8.72      7.88 o 
  -1   4  14        9.16       19.32      8.21 o 
   0   4  14        1.10        2.95      7.40 o 
  -7   1  15        0.98       10.69      8.23 o 
  -6   1  15       60.58       49.26      9.48 o 
  -5   1  15       23.87       42.47      9.23 o 
  -4   1  15       30.20       28.36     10.74 o 
  -3   1  15       51.00       52.28     10.78 o 
  -2   1  15      128.11      140.55     12.61 o 
  -1   1  15        1.05       10.59     11.90 o 
   0   1  15       36.06       35.15     12.43 o 
   1   1  15        0.79      -12.17     12.17 o 
  -6   2  15        1.75       -1.97      8.77 o 
  -5   2  15      468.37      477.44     17.67 o 
  -4   2  15        0.55        3.52      8.70 o 
  -3   2  15       46.89       30.68      9.01 o 
  -2   2  15        8.51       17.50     10.25 o 
  -1   2  15      125.05      154.09     13.16 o 
   0   2  15      140.63      131.70     18.63 o 
                                                 
